# Supplementary material for: Phenotyping clonal populations of glioma stem cell reveals a high degree of plasticity in response to changes of microenvironment
Source: Lab Invest. 2021 Nov 15;102(2):172–84. doi: 10.1038/s41374-021-00695-2 (PMC8784315; doi:10.1038/s41374-021-00695-2)
Supplement: Supplementary file 2 — Supplemental data 1 [file 41374_2021_695_MOESM2_ESM.xlsx]

## Sheet: Cell_numbers
Culture	Batch	Passage	Doublet	Clone	Num_cells
G61	1	2	BV	1	3265
G61	1	3	BV	1	2627
G61	1	5	BV	1	805
G61	1	2	BV	2	1114
G61	1	3	BV	2	752
G61	1	5	BV	2	190
G61	1	2	BV	3	5702
G61	1	3	BV	3	6614
G61	1	5	BV	3	3396
G61	2	2	BV	1	4301
G61	2	3	BV	1	4792
G61	2	5	BV	1	3895
G61	2	2	BV	2	2087
G61	2	3	BV	2	2525
G61	2	5	BV	2	3622
G61	2	2	BV	3	1229
G61	2	3	BV	3	1208
G61	2	5	BV	3	750
G61	3	2	BV	1	909
G61	3	3	BV	1	416
G61	3	5	BV	1	124
G61	3	2	BV	2	4376
G61	3	3	BV	2	3175
G61	3	5	BV	2	2579
G61	3	2	BV	3	1594
G61	3	3	BV	3	835
G61	3	5	BV	3	269
G61	4	2	BV	1	2335
G61	4	3	BV	1	1869
G61	4	5	BV	1	1354
G61	4	2	BV	2	5702
G61	4	3	BV	2	7214
G61	4	5	BV	2	15808
G61	4	2	BV	3	2917
G61	4	3	BV	3	2549
G61	4	5	BV	3	2412
G61	5	2	BV	1	2337
G61	5	3	BV	1	2657
G61	5	5	BV	1	1528
G61	5	2	BV	2	3996
G61	5	3	BV	2	3961
G61	5	5	BV	2	2019
G61	5	2	BV	3	1567
G61	5	3	BV	3	1559
G61	5	5	BV	3	800
G61	6	2	BV	1	2306
G61	6	3	BV	1	1448
G61	6	5	BV	1	674
G61	6	2	BV	2	4956
G61	6	3	BV	2	2998
G61	6	5	BV	2	1575
G61	6	2	BV	3	3014
G61	6	3	BV	3	2236
G61	6	5	BV	3	1650
G61	6	2	BV	4	3597
G61	6	3	BV	4	2875
G61	6	5	BV	4	6482
G61	1	2	VO	1	1804
G61	1	3	VO	1	1741
G61	1	5	VO	1	602
G61	1	2	VO	2	3452
G61	1	3	VO	2	2276
G61	1	5	VO	2	558
G61	2	2	VO	1	6535
G61	2	3	VO	1	5179
G61	2	5	VO	1	5165
G61	3	2	VO	1	2490
G61	3	3	VO	1	1150
G61	3	5	VO	1	542
G61	3	2	VO	2	1555
G61	3	3	VO	2	615
G61	3	5	VO	2	226
G61	4	2	VO	1	4131
G61	4	3	VO	1	2684
G61	4	5	VO	1	2504
G61	4	2	VO	2	2686
G61	4	3	VO	2	1981
G61	4	5	VO	2	770
G61	4	2	VO	3	1587
G61	4	3	VO	3	1302
G61	4	5	VO	3	6790
G61	5	2	VO	1	3008
G61	5	3	VO	1	1753
G61	5	5	VO	1	757
G61	5	2	VO	2	1327
G61	5	3	VO	2	849
G61	5	5	VO	2	302
G61	6	2	VO	1	2175
G61	6	3	VO	1	1589
G61	6	5	VO	1	1300
G61	6	2	VO	2	2391
G61	6	3	VO	2	1450
G61	6	5	VO	2	1668
G61	1	2	SO	1	6852
G61	1	3	SO	1	5070
G61	1	5	SO	1	1463
G61	2	2	SO	1	10283
G61	2	3	SO	1	7767
G61	2	5	SO	1	4723
G61	3	2	SO	1	4401
G61	3	3	SO	1	3033
G61	3	5	SO	1	2326
G61	4	2	SO	1	4795
G61	4	3	SO	1	2463
G61	4	5	SO	1	1635
G61	4	2	SO	2	5754
G61	4	3	SO	2	4708
G61	4	5	SO	2	3798
G61	5	2	SO	1	1580
G61	5	3	SO	1	2631
G61	5	5	SO	1	922
G61	5	2	SO	2	7165
G61	5	3	SO	2	6214
G61	5	5	SO	2	5205
G61	1	2	BS	1	8455
G61	1	3	BS	1	7108
G61	1	5	BS	1	3166
G61	1	2	BS	2	4213
G61	1	3	BS	2	3006
G61	1	5	BS	2	1448
G61	2	2	BS	1	7690
G61	2	3	BS	1	8178
G61	2	5	BS	1	29954
G61	2	2	BS	2	2515
G61	2	3	BS	2	1453
G61	2	5	BS	2	1160
G61	2	2	BS	3	2293
G61	2	3	BS	3	2097
G61	2	5	BS	3	763
G61	3	2	BS	1	6606
G61	3	3	BS	1	3728
G61	3	5	BS	1	2286
G61	3	2	BS	2	1834
G61	3	3	BS	2	723
G61	3	5	BS	2	228
G61	3	2	BS	3	7435
G61	3	3	BS	3	4873
G61	3	5	BS	3	4606
G61	4	2	BS	1	4236
G61	4	3	BS	1	2974
G61	4	5	BS	1	2046
G61	4	2	BS	2	3049
G61	4	3	BS	2	2562
G61	4	5	BS	2	5116
G61	4	2	BS	3	5061
G61	4	3	BS	3	3018
G61	4	5	BS	3	1927
G61	5	2	BS	1	3321
G61	5	3	BS	1	2611
G61	5	5	BS	1	1242
G61	5	2	BS	2	2526
G61	5	3	BS	2	2362
G61	5	5	BS	2	1288
G61	5	2	BS	3	3043
G61	5	3	BS	3	2515
G61	5	5	BS	3	1614
G61	5	2	BS	4	1614
G61	5	3	BS	4	1198
G61	5	5	BS	4	638
G61	6	2	BS	1	1657
G61	6	3	BS	1	886
G61	6	5	BS	1	374
G61	6	2	BS	2	3505
G61	6	3	BS	2	2348
G61	6	5	BS	2	1650
G61	6	2	BS	3	1329
G61	6	3	BS	3	676
G61	6	5	BS	3	277
G61	1	2	BO	1	11249
G61	1	3	BO	1	10875
G61	1	5	BO	1	5089
G61	1	2	BO	2	5323
G61	1	3	BO	2	4235
G61	1	5	BO	2	1914
G61	2	2	BO	1	916
G61	2	3	BO	1	989
G61	2	5	BO	1	1243
G61	2	2	BO	2	6166
G61	2	3	BO	2	5688
G61	2	5	BO	2	9105
G61	3	2	BO	1	2205
G61	3	3	BO	1	1475
G61	3	5	BO	1	861
G61	3	2	BO	2	5886
G61	3	3	BO	2	4043
G61	3	5	BO	2	9933
G61	3	2	BO	3	4255
G61	3	3	BO	3	1736
G61	3	5	BO	3	732
G61	4	2	BO	1	12465
G61	4	3	BO	1	9523
G61	4	5	BO	1	7755
G61	5	2	BO	1	4986
G61	5	3	BO	1	3280
G61	5	5	BO	1	3394
G61	5	2	BO	2	4537
G61	5	3	BO	2	5099
G61	5	5	BO	2	3655
G61	5	2	BO	3	1857
G61	5	3	BO	3	2182
G61	5	5	BO	3	2268
G61	5	2	BO	4	1811
G61	5	3	BO	4	1690
G61	5	5	BO	4	716
G61	5	2	BO	5	3142
G61	5	3	BO	5	2392
G61	5	5	BO	5	1518
G61	6	2	BO	1	4986
G61	6	3	BO	1	3280
G61	6	5	BO	1	3394
G61	6	2	BO	2	4537
G61	6	3	BO	2	5099
G61	6	5	BO	2	3655
G61	1	2	SV	1	920
G61	1	3	SV	1	708
G61	1	5	SV	1	331
G61	1	2	SV	2	2183
G61	1	3	SV	2	1701
G61	1	5	SV	2	726
G61	1	2	SV	3	1150
G61	1	3	SV	3	1036
G61	1	5	SV	3	443
G61	1	2	SV	4	972
G61	1	3	SV	4	728
G61	1	5	SV	4	187
G61	2	2	SV	1	1001
G61	2	3	SV	1	561
G61	2	5	SV	1	404
G61	2	2	SV	2	2860
G61	2	3	SV	2	2639
G61	2	5	SV	2	1420
G61	2	2	SV	3	2046
G61	2	3	SV	3	1609
G61	2	5	SV	3	898
G61	3	2	SV	1	9316
G61	3	3	SV	1	8238
G61	3	5	SV	1	65523
G61	3	2	SV	2	6353
G61	3	3	SV	2	4158
G61	3	5	SV	2	3218
G61	4	2	SV	1	5341
G61	4	3	SV	1	4435
G61	4	5	SV	1	8080
G61	4	2	SV	2	3659
G61	4	3	SV	2	2814
G61	4	5	SV	2	3329
G61	6	2	SV	1	896
G61	6	3	SV	1	587
G61	6	5	SV	1	2043
G61	6	2	SV	2	5491
G61	6	3	SV	2	4447
G61	6	5	SV	2	7696
G19	1	2	VO	1	6091
G19	1	3	VO	1	6889
G19	1	5	VO	1	2266
G19	1	2	VO	2	4180
G19	1	3	VO	2	5830
G19	1	5	VO	2	2492
G19	1	2	VO	3	2599
G19	1	3	VO	3	2513
G19	1	5	VO	3	432
G19	2	2	VO	1	2454
G19	2	3	VO	1	1645
G19	2	5	VO	1	840
G19	2	2	VO	2	7834
G19	2	3	VO	2	7076
G19	2	5	VO	2	8965
G19	2	2	VO	3	4440
G19	2	3	VO	3	3331
G19	2	5	VO	3	2640
G19	3	2	VO	1	689
G19	3	3	VO	1	538
G19	3	5	VO	1	431
G19	3	2	VO	2	2697
G19	3	3	VO	2	2351
G19	3	5	VO	2	1718
G19	3	2	VO	3	7054
G19	3	3	VO	3	8223
G19	3	5	VO	3	9369
G19	3	2	VO	4	1103
G19	3	3	VO	4	1498
G19	3	5	VO	4	749
G19	4	2	VO	1	9984
G19	4	3	VO	1	10197
G19	4	5	VO	1	15872
G19	5	2	VO	1	7620
G19	5	3	VO	1	5868
G19	5	5	VO	1	3670
G19	5	2	VO	2	12488
G19	5	3	VO	2	12919
G19	5	5	VO	2	13564
G19	6	2	VO	1	6466
G19	6	3	VO	1	5350
G19	6	5	VO	1	6998
G19	6	2	VO	2	6593
G19	6	3	VO	2	4930
G19	6	5	VO	2	4315
G19	1	2	SV	1	3901
G19	1	3	SV	1	8394
G19	1	5	SV	1	3243
G19	1	2	SV	2	4884
G19	1	3	SV	2	6607
G19	1	5	SV	2	1953
G19	2	2	SV	1	11713
G19	2	3	SV	1	10401
G19	2	5	SV	1	11939
G19	2	2	SV	2	2858
G19	2	3	SV	2	2346
G19	2	5	SV	2	2746
G19	2	2	SV	3	2083
G19	2	3	SV	3	2077
G19	2	5	SV	3	1836
G19	3	2	SV	1	11713
G19	3	3	SV	1	10401
G19	3	5	SV	1	11939
G19	4	2	SV	1	4741
G19	4	3	SV	1	5284
G19	4	5	SV	1	6962
G19	4	2	SV	2	3947
G19	4	3	SV	2	3471
G19	4	5	SV	2	7049
G19	4	2	SV	3	4823
G19	4	3	SV	3	5232
G19	4	5	SV	3	4790
G19	5	2	SV	1	6293
G19	5	3	SV	1	5174
G19	5	5	SV	1	4776
G19	5	2	SV	2	5664
G19	5	3	SV	2	5490
G19	5	5	SV	2	4720
G19	6	2	SV	1	7507
G19	6	3	SV	1	6355
G19	6	5	SV	1	8586
G19	6	2	SV	2	3349
G19	6	3	SV	2	3917
G19	6	5	SV	2	7837
G19	1	2	BO	1	5344
G19	1	3	BO	1	10841
G19	1	5	BO	1	7025
G19	1	2	BO	2	6051
G19	1	3	BO	2	13576
G19	1	5	BO	2	10216
G19	1	2	BO	3	13496
G19	1	3	BO	3	19724
G19	1	5	BO	3	12332
G19	2	2	BO	1	3120
G19	2	3	BO	1	1998
G19	2	5	BO	1	1200
G19	2	2	BO	2	3428
G19	2	3	BO	2	3494
G19	2	5	BO	2	3064
G19	2	2	BO	3	992
G19	2	3	BO	3	980
G19	2	5	BO	3	1118
G19	2	2	BO	4	2544
G19	2	3	BO	4	3235
G19	2	5	BO	4	3082
G19	3	2	BO	1	9361
G19	3	3	BO	1	10480
G19	3	5	BO	1	14330
G19	3	2	BO	2	4758
G19	3	3	BO	2	4329
G19	3	5	BO	2	4083
G19	3	2	BO	3	4073
G19	3	3	BO	3	4290
G19	3	5	BO	3	4811
G19	3	2	BO	4	2379
G19	3	3	BO	4	3022
G19	3	5	BO	4	3288
G19	4	2	BO	1	8590
G19	4	3	BO	1	8376
G19	4	5	BO	1	10127
G19	4	2	BO	2	6868
G19	4	3	BO	2	7334
G19	4	5	BO	2	11671
G19	4	2	BO	3	2414
G19	4	3	BO	3	2790
G19	4	5	BO	3	2192
G19	4	2	BO	4	3064
G19	4	3	BO	4	2437
G19	4	5	BO	4	2629
G19	4	2	BO	5	2243
G19	4	3	BO	5	2338
G19	4	5	BO	5	2193
G19	5	2	BO	1	12586
G19	5	3	BO	1	11364
G19	5	5	BO	1	8035
G19	5	2	BO	2	4695
G19	5	3	BO	2	4090
G19	5	5	BO	2	4006
G19	5	2	BO	3	3305
G19	5	3	BO	3	2831
G19	5	5	BO	3	1507
G19	6	2	BO	1	5277
G19	6	3	BO	1	4703
G19	6	5	BO	1	6323
G19	6	2	BO	2	6371
G19	6	3	BO	2	5198
G19	6	5	BO	2	5635
G19	1	2	SO	1	6654
G19	1	3	SO	1	8325
G19	1	5	SO	1	2554
G19	1	2	SO	2	5592
G19	1	3	SO	2	9649
G19	1	5	SO	2	4152
G19	1	2	SO	3	12757
G19	1	3	SO	3	17284
G19	1	5	SO	3	7617
G19	2	2	SO	1	4234
G19	2	3	SO	1	2914
G19	2	5	SO	1	1403
G19	2	2	SO	2	11858
G19	2	3	SO	2	11943
G19	2	5	SO	2	12787
G19	3	2	SO	1	5202
G19	3	3	SO	1	5091
G19	3	5	SO	1	8328
G19	3	2	SO	2	9692
G19	3	3	SO	2	10174
G19	3	5	SO	2	8221
G19	4	2	SO	1	4277
G19	4	3	SO	1	4820
G19	4	5	SO	1	5541
G19	4	2	SO	2	3242
G19	4	3	SO	2	3091
G19	4	5	SO	2	3640
G19	4	2	SO	3	3211
G19	4	3	SO	3	4608
G19	4	5	SO	3	6306
G19	5	2	SO	1	11007
G19	5	3	SO	1	10288
G19	5	5	SO	1	15845
G19	5	2	SO	2	17321
G19	5	3	SO	2	21173
G19	5	5	SO	2	27379
G19	5	2	SO	3	6725
G19	5	3	SO	3	6654
G19	5	5	SO	3	7632
G19	6	2	SO	1	16117
G19	6	3	SO	1	15100
G19	6	5	SO	1	40812
G19	6	2	SO	2	3004
G19	6	3	SO	2	2485
G19	6	5	SO	2	2202
G19	6	2	SO	3	3734
G19	6	3	SO	3	4217
G19	6	5	SO	3	4927
G19	1	2	BV	1	12470
G19	1	3	BV	1	27885
G19	1	5	BV	1	38958
G19	1	2	BV	2	8921
G19	1	3	BV	2	14275
G19	1	5	BV	2	9738
G19	1	2	BV	3	1328
G19	1	3	BV	3	2352
G19	1	5	BV	3	921
G19	2	2	BV	1	7997
G19	2	3	BV	1	10217
G19	2	5	BV	1	22341
G19	2	2	BV	2	6510
G19	2	3	BV	2	5866
G19	2	5	BV	2	9435
G19	2	2	BV	3	2542
G19	2	3	BV	3	1822
G19	2	5	BV	3	2196
G19	2	2	BV	4	4288
G19	2	3	BV	4	5468
G19	2	5	BV	4	5606
G19	3	2	BV	1	10542
G19	3	3	BV	1	12889
G19	3	5	BV	1	29297
G19	3	2	BV	2	11691
G19	3	3	BV	2	11881
G19	3	5	BV	2	15750
G19	3	2	BV	3	3106
G19	3	3	BV	3	2190
G19	3	5	BV	3	1461
G19	4	2	BV	1	6516
G19	4	3	BV	1	7425
G19	4	5	BV	1	18690
G19	4	2	BV	2	3149
G19	4	3	BV	2	5014
G19	4	5	BV	2	10264
G19	4	2	BV	3	1095
G19	4	3	BV	3	719
G19	4	5	BV	3	913
G19	5	2	BV	1	5807
G19	5	3	BV	1	5058
G19	5	5	BV	1	3256
G19	5	2	BV	2	3064
G19	5	3	BV	2	3210
G19	5	5	BV	2	2337
G19	5	2	BV	3	2113
G19	5	3	BV	3	855
G19	5	5	BV	3	151
G19	6	2	BV	1	1598
G19	6	3	BV	1	1042
G19	6	5	BV	1	1495
G19	6	2	BV	2	3028
G19	6	3	BV	2	1760
G19	6	5	BV	2	1505
G19	6	2	BV	3	2143
G19	6	3	BV	3	1922
G19	6	5	BV	3	2376
G19	1	2	BS	1	3303
G19	1	3	BS	1	4945
G19	1	5	BS	1	2393
G19	1	2	BS	2	6854
G19	1	3	BS	2	15231
G19	1	5	BS	2	9571
G19	1	2	BS	3	4920
G19	1	3	BS	3	10226
G19	1	5	BS	3	8546
G19	2	2	BS	1	5357
G19	2	3	BS	1	5255
G19	2	5	BS	1	5934
G19	2	2	BS	2	590
G19	2	3	BS	2	557
G19	2	5	BS	2	427
G19	2	2	BS	3	707
G19	2	3	BS	3	475
G19	2	5	BS	3	221
G19	2	2	BS	4	2102
G19	2	3	BS	4	1520
G19	2	5	BS	4	791
G19	3	2	BS	1	3087
G19	3	3	BS	1	2875
G19	3	5	BS	1	1863
G19	3	2	BS	2	2022
G19	3	3	BS	2	2352
G19	3	5	BS	2	2015
G19	3	2	BS	3	526
G19	3	3	BS	3	250
G19	3	5	BS	3	52
G19	3	2	BS	4	2353
G19	3	3	BS	4	2714
G19	3	5	BS	4	1869
G19	4	2	BS	1	3981
G19	4	3	BS	1	3899
G19	4	5	BS	1	3530
G19	4	2	BS	2	598
G19	4	3	BS	2	258
G19	4	5	BS	2	125
G19	5	2	BS	1	2288
G19	5	3	BS	1	2442
G19	5	5	BS	1	1652
G19	5	2	BS	2	7289
G19	5	3	BS	2	6990
G19	5	5	BS	2	4928
G19	5	2	BS	3	2422
G19	5	3	BS	3	3122
G19	5	5	BS	3	2389
G19	5	2	BS	4	2068
G19	5	3	BS	4	2045
G19	5	5	BS	4	1346
G19	5	2	BS	5	3930
G19	5	3	BS	5	3535
G19	5	5	BS	5	1215
G19	6	2	BS	1	3689
G19	6	3	BS	1	3570
G19	6	5	BS	1	7829
G19	6	2	BS	2	2409
G19	6	3	BS	2	2125
G19	6	5	BS	2	3359

## Sheet: Phenotypes
culture	batch	passage	doublet	clone	CD44+ only	CD44+ CD133+	CD44+ CD15+	CD44+A2B5+	CD44+CD133+CD15+	CD44+CD133+A2B5+	CD44+CD15+A2B5+	CD44+CD133+CD15A2B5+	CD133+ only	CD133+CD15+	CD133+A2B5+	CD133+CD15+A2B5+	CD15+ only	CD15+A2B5+	A2B5+ only	neg
G19	1	2	BO	1	0.0254	0.0251	0	0.1136	0	0.0694	0	0	0.0763	0.0004	0.0466	0.0002	0	0.0002	0.1877	0.4551
G19	1	3	BO	1	0.0225	0.0152	0	0.1439	0	0.0577	0.0003	0.0003	0.0518	0.0007	0.0378	0.0006	0.0006	0.0003	0.2373	0.4308
G19	1	5	BO	1	0.0091	0.0081	0	0.1626	0	0.0918	0	0	0.0312	0.0001	0.0794	0	0.0001	0.0006	0.3953	0.2216
G19	1	2	BO	2	0.081	0.0722	0.0002	0.1195	0	0.1026	0	0	0.1092	0.0007	0.0486	0.0005	0.0002	0	0.0912	0.3742
G19	1	3	BO	2	0.0676	0.0471	0	0.1581	0	0.0924	0.0003	0.0001	0.073	0.0009	0.0412	0.0003	0.0001	0.0001	0.1289	0.3898
G19	1	5	BO	2	0.0233	0.0264	0	0.1687	0	0.1544	0.0001	0	0.0627	0.0002	0.1036	0.0005	0.0003	0.0004	0.2366	0.2229
G19	1	2	BO	3	0.0671	0.0503	0	0.1486	0	0.0901	0	0	0.1028	0.0006	0.0572	0.0002	0.0002	0	0.0989	0.384
G19	1	3	BO	3	0.0714	0.0292	0.0002	0.1803	0.0001	0.0713	0.0001	0.0001	0.0528	0.0006	0.0342	0.0003	0.0004	0.0002	0.1223	0.4366
G19	1	5	BO	3	0.0251	0.0131	0.0001	0.1586	0	0.1079	0.0001	0.0001	0.0592	0.0004	0.0812	0.0003	0.0004	0.0005	0.2361	0.3169
G19	2	2	BO	1	0.0891	0.0176	0	0.5413	0	0.1045	0	0	0.0058	0	0.0077	0	0	0	0.0567	0.1772
G19	2	3	BO	1	0.04	0.009	0	0.5941	0	0.1341	0	0	0.0045	0	0.012	0	0	0	0.1151	0.0911
G19	2	5	BO	1	0.0175	0.0008	0	0.5233	0	0.0417	0	0	0.0058	0	0.02	0.0008	0	0	0.3067	0.0833
G19	2	2	BO	2	0.3107	0.037	0	0.2057	0	0.0201	0	0	0.0125	0	0.002	0	0	0	0.023	0.3889
G19	2	3	BO	2	0.2181	0.0149	0	0.4041	0	0.0369	0	0	0.0052	0	0.0023	0	0	0	0.0927	0.2258
G19	2	5	BO	2	0.0623	0.0036	0	0.3606	0	0.0251	0	0	0.0082	0	0.0082	0.0003	0	0.0003	0.3058	0.2255
G19	2	2	BO	3	0.1583	0.0222	0	0.1119	0	0.0373	0	0	0.0373	0.001	0.0071	0	0	0	0.0504	0.5746
G19	2	3	BO	3	0.1235	0.0122	0	0.2143	0	0.0163	0	0	0.0082	0	0.0031	0	0	0	0.1776	0.4449
G19	2	5	BO	3	0.0313	0.0054	0.0009	0.1968	0	0.0215	0	0	0.0134	0	0.0143	0	0.0009	0.0009	0.3667	0.3479
G19	2	2	BO	4	0.0515	0.0303	0	0.0869	0	0.0358	0.0004	0.0004	0.044	0	0.0193	0	0	0	0.0487	0.6828
G19	2	3	BO	4	0.0386	0.0117	0	0.0896	0	0.042	0	0	0.0229	0	0.0315	0	0.0006	0	0.1159	0.647
G19	2	5	BO	4	0.0104	0.0016	0	0.0652	0	0.0224	0	0	0.0081	0	0.0159	0.0003	0.0013	0.0006	0.3225	0.5516
G19	3	2	BO	1	0.0517	0.0223	0	0.408	0	0.0815	0.0001	0	0.03	0	0.0273	0	0.0001	0	0.1904	0.1885
G19	3	3	BO	1	0.0862	0.0153	0	0.393	0	0.0802	0.0001	0	0.0168	0	0.0119	0	0	0.0001	0.1361	0.2603
G19	3	5	BO	1	0.0361	0.0051	0	0.3921	0	0.0785	0.0004	0	0.0178	0	0.0391	0.0002	0.0001	0.0001	0.247	0.1835
G19	3	2	BO	2	0.1061	0.0429	0	0.5149	0	0.0647	0	0.0002	0.0315	0.0002	0.016	0	0	0.0002	0.0887	0.1345
G19	3	3	BO	2	0.1204	0.0164	0	0.5431	0	0.0728	0	0	0.0141	0	0.0106	0	0	0	0.0878	0.1349
G19	3	5	BO	2	0.0372	0.0103	0	0.4264	0	0.073	0.0005	0	0.0348	0	0.0754	0.0002	0.0002	0.0002	0.2217	0.12
G19	3	2	BO	3	0.0238	0.0034	0	0.1279	0	0.0152	0	0	0.0241	0.0002	0.0123	0	0.0005	0	0.1937	0.5988
G19	3	3	BO	3	0.0219	0.0035	0	0.1142	0	0.0145	0	0	0.0061	0	0.0086	0.0005	0	0.0002	0.1935	0.6371
G19	3	5	BO	3	0.0044	0.0006	0	0.0439	0	0.0083	0	0	0.0071	0	0.0177	0.0002	0.001	0.001	0.5001	0.4157
G19	3	2	BO	4	0.0879	0.0214	0	0.2434	0	0.0383	0	0	0.0383	0	0.0219	0	0	0	0.2165	0.3325
G19	3	3	BO	4	0.0979	0.0146	0	0.1952	0	0.0301	0	0	0.0192	0	0.0136	0	0.0003	0	0.141	0.4881
G19	3	5	BO	4	0.0237	0.0012	0	0.149	0	0.0137	0	0	0.0103	0	0.0182	0	0.0012	0.0006	0.3415	0.4404
G19	4	2	BO	1	0.0389	0.0033	0	0.2621	0	0.0423	0	0	0.0135	0	0.0201	0	0.0004	0	0.2526	0.3668
G19	4	3	BO	1	0.0341	0.0049	0	0.2892	0	0.0323	0	0	0.0096	0	0.0109	0	0	0	0.305	0.3139
G19	4	5	BO	1	0.0106	0.0018	0	0.222	0	0.031	0	0	0.0092	0.0001	0.0352	0	0.0002	0.0004	0.5153	0.1743
G19	4	2	BO	2	0.0377	0.0088	0	0.1657	0	0.0427	0	0	0.0205	0	0.0182	0.0003	0.0002	0	0.1899	0.5159
G19	4	3	BO	2	0.0205	0.0046	0	0.1296	0	0.0251	0	0	0.0103	0	0.0099	0	0.0011	0.0003	0.1961	0.6025
G19	4	5	BO	2	0.0055	0.0018	0.0001	0.0701	0	0.0199	0.0001	0.0001	0.012	0	0.0268	0.0001	0.0009	0.0003	0.451	0.4114
G19	4	2	BO	3	0.0256	0.0024	0	0.6014	0	0.0512	0	0	0.0049	0	0.0138	0	0	0	0.18	0.1207
G19	4	3	BO	3	0.0127	0.0007	0	0.6708	0	0.0415	0	0	0.0004	0	0.0036	0	0	0	0.1723	0.098
G19	4	5	BO	3	0.0048	0.001	0	0.5333	0	0.0571	0	0	0.0033	0	0.0114	0	0	0	0.3048	0.0843
G19	4	2	BO	4	0.0489	0.0589	0	0.533	0	0.2604	0	0	0.0265	0	0.0283	0	0	0	0.025	0.019
G19	4	3	BO	4	0.0469	0.0321	0	0.5753	0	0.2351	0	0	0.0251	0	0.0199	0	0.0011	0.0004	0.0336	0.0306
G19	4	5	BO	4	0.0263	0.0159	0	0.3916	0	0.231	0.0004	0	0.0279	0	0.077	0	0.0004	0	0.1594	0.07
G19	4	2	BO	5	0.0235	0.0115	0	0.3747	0	0.3742	0	0	0.0075	0	0.0967	0	0	0	0.0882	0.0235
G19	4	3	BO	5	0.0151	0.0062	0	0.3404	0	0.4207	0.0004	0	0.0084	0	0.1152	0.0004	0	0	0.0762	0.0168
G19	4	5	BO	5	0.0057	0.0036	0	0.3314	0	0.3299	0	0	0.0057	0	0.1486	0.001	0.001	0	0.1626	0.0104
G19	5	2	BO	1	0.0398	0.0145	0	0.1283	0	0.0481	0	0	0.0945	0.0001	0.1042	0.0001	0.0002	0.0001	0.1989	0.3713
G19	5	3	BO	1	0.1223	0.0317	0	0.1133	0	0.0283	0	0	0.0662	0.0003	0.0162	0	0.0001	0	0.0793	0.5424
G19	5	5	BO	1	0.0222	0.0088	0	0.156	0	0.0311	0	0	0.0638	0.0004	0.0699	0	0.0005	0.0003	0.3387	0.3082
G19	5	2	BO	2	0.0666	0.0142	0	0.3753	0	0.0962	0	0	0.0168	0	0.0594	0.0007	0	0	0.2908	0.0801
G19	5	3	BO	2	0.0645	0.0155	0	0.4522	0	0.0753	0	0	0.0104	0	0.0119	0	0.0002	0.0002	0.217	0.1529
G19	5	5	BO	2	0.0129	0.0047	0	0.379	0	0.0778	0.0002	0	0.0097	0	0.0471	0	0	0.0005	0.3706	0.0974
G19	5	2	BO	3	0.0666	0.0142	0	0.3753	0	0.0962	0	0	0.0168	0	0.0594	0.0007	0	0	0.2908	0.0801
G19	5	3	BO	3	0.0645	0.0155	0	0.4522	0	0.0753	0	0	0.0104	0	0.0119	0	0.0002	0.0002	0.217	0.1529
G19	5	5	BO	3	0.0129	0.0047	0	0.379	0	0.0778	0.0002	0	0.0097	0	0.0471	0	0	0.0005	0.3706	0.0974
G19	6	2	BO	1	0.0305	0.0009	0	0.1289	0	0.0064	0	0	0.0038	0	0.0072	0	0	0	0.1723	0.65
G19	6	3	BO	1	0.0327	0.0006	0	0.1318	0	0.0089	0	0	0.0023	0	0.0057	0	0	0	0.2299	0.5879
G19	6	5	BO	1	0.0065	0.0005	0	0.0454	0	0.0076	0	0	0.0063	0	0.0223	0	0.0006	0.0009	0.4349	0.4749
G19	6	2	BO	2	0.041	0.0075	0	0.5685	0	0.1006	0	0	0.0126	0	0.0265	0	0	0	0.1444	0.0989
G19	6	3	BO	2	0.0248	0.0035	0	0.6647	0	0.0841	0	0	0.006	0	0.0212	0	0	0	0.1272	0.0687
G19	6	5	BO	2	0.0126	0.0012	0	0.3587	0	0.0997	0	0	0.0071	0	0.0621	0.0002	0.0002	0.0004	0.3558	0.102
G19	1	2	BS	1	0.113005	0.0258455	0	0.136651	0	0.0148474	0	0	0.0236459	0	0.00219961	0	0.000549904	0	0.0541655	0.638988
G19	1	3	BS	1	0.077114	0.0108799	0	0.140103	0	0.0101164	0.000190876	0	0.0080168	0	0.00171788	0	0.00114526	0.000190876	0.08933	0.661195
G19	1	5	BS	1	0.0292977	0.00258509	0	0.1271	0	0.0107712	0.000430849	0	0.0107712	0	0.00818613	0.000430849	0	0.00172339	0.239552	0.569151
G19	1	2	BS	2	0.0171524	0.00627528	0	0.0232882	0	0.00725143	0	0	0.0412774	0.000418352	0.00655418	0	0.000557802	0.000139451	0.0935713	0.803514
G19	1	3	BS	2	0.0104522	0.00297062	0.000110023	0.0418088	0	0.0130927	0	0	0.0150732	0	0.0118825	0.000220046	0.00165035	0.00165035	0.364617	0.536473
G19	1	5	BS	2	0.0250552	0.00525769	0	0.0338829	0	0.00603661	0	0	0.0170713	0.000194729	0.0046735	0.00012982	0.000454368	0.00012982	0.138647	0.768467
G19	1	2	BS	3	0.0495071	0.0274325	0	0.176168	0	0.0480069	0	0	0.0417917	0.000214316	0.0274325	0.000214316	0.000428633	0	0.176811	0.451993
G19	1	3	BS	3	0.057362	0.0160532	0	0.220961	0.000102249	0.0372188	0	0.000102249	0.0171779	0.000204499	0.00705522	0.000102249	0.000204499	0	0.174335	0.469121
G19	1	5	BS	3	0.026844	0.00451581	0	0.318615	0	0.0600853	0	0.000125439	0.00589563	0	0.0131711	0.000250878	0.00175615	0.00188159	0.327396	0.239463
G19	2	2	BS	1	0.0504	0.0452	0	0.2612	0	0.1012	0	0	0.0958	0.0002	0.0353	0.0006	0.0004	0.0002	0.2018	0.208
G19	2	3	BS	1	0.0293	0.0177	0	0.2192	0	0.086	0	0.0002	0.0542	0.0004	0.0451	0.0004	0	0.0004	0.2514	0.2957
G19	2	5	BS	1	0.0056	0.0015	0	0.2658	0	0.0332	0	0	0.0101	0.0005	0.0283	0.0003	0.0015	0.0057	0.5064	0.1411
G19	2	2	BS	2	0.1746	0.0492	0	0.2695	0	0.0475	0	0	0.0254	0	0.0068	0	0	0	0.0678	0.3593
G19	2	3	BS	2	0.0952	0.0054	0	0.3806	0	0.0628	0	0	0.018	0	0.0162	0	0	0	0.1616	0.2603
G19	2	5	BS	2	0.0164	0	0	0.4005	0	0.007	0	0	0	0	0	0.0023	0.0117	0.0539	0.3841	0.1241
G19	2	2	BS	3	0.2433	0.0863	0	0.2051	0	0.0679	0	0	0.0438	0	0.0141	0	0	0	0.0806	0.2588
G19	2	3	BS	3	0.1053	0.0211	0	0.3558	0	0.0905	0	0	0.0189	0	0.0337	0	0	0	0.1705	0.2042
G19	2	5	BS	3	0.0136	0	0	0.3303	0	0.0543	0	0	0.0045	0	0.0226	0	0	0	0.4842	0.0905
G19	2	2	BS	4	0.1408	0.2027	0	0.2036	0	0.1256	0	0	0.117	0.0005	0.0186	0	0	0	0.0224	0.1689
G19	2	3	BS	4	0.1224	0.0967	0	0.1467	0	0.1059	0	0	0.0934	0	0.0533	0	0	0	0.1086	0.273
G19	2	5	BS	4	0.0253	0.0228	0	0.2655	0	0.153	0	0	0.0455	0	0.067	0	0.0025	0.0013	0.2743	0.1429
G19	3	2	BS	1	0.0612	0.022	0	0.5439	0	0.0939	0.0003	0	0.01	0	0.0172	0	0	0	0.1445	0.1069
G19	3	3	BS	1	0.0713	0.0205	0	0.4163	0	0.0685	0	0	0.0136	0.001	0.0163	0.0003	0.0014	0.0003	0.1757	0.2146
G19	3	5	BS	1	0.0193	0.0011	0	0.3387	0	0.029	0	0	0.0091	0	0.0252	0.0016	0.0043	0.0043	0.4165	0.1508
G19	3	2	BS	2	0.0361	0.004	0	0.0722	0	0.0089	0	0	0.0247	0	0.0104	0	0	0	0.2201	0.6236
G19	3	3	BS	2	0.0187	0.0038	0	0.0302	0	0.0047	0	0	0.0102	0	0.0043	0	0	0	0.1964	0.7317
G19	3	5	BS	2	0.0065	0.001	0	0.068	0	0.0124	0	0	0.0084	0.0005	0.0174	0	0.001	0.0025	0.5667	0.3156
G19	3	2	BS	3	0.2015	0.0437	0	0.5646	0	0.1521	0	0	0.0019	0	0.0038	0	0	0	0.0171	0.0152
G19	3	3	BS	3	0.112	0.08	0	0.424	0	0.208	0	0	0.016	0	0.016	0	0.004	0	0.092	0.048
G19	3	5	BS	3	0.0192	0	0.0192	0.6154	0	0.0769	0	0	0	0	0.0769	0	0	0	0.1923	0
G19	3	2	BS	4	0.0548	0.0102	0	0.3311	0	0.0497	0	0	0.0174	0	0.0319	0	0.0004	0	0.2788	0.2257
G19	3	3	BS	4	0.07	0.0096	0	0.2996	0	0.0453	0	0	0.0188	0	0.0173	0	0	0	0.2391	0.3003
G19	3	5	BS	4	0.0171	0.0016	0	0.2204	0	0.0161	0	0	0.0048	0	0.0214	0	0.0005	0.0011	0.4425	0.2745
G19	4	2	BS	1	0.0279	0.0104	0	0.2886	0	0.1611	0	0	0.0235	0	0.0406	0	0.0002	0	0.1632	0.2844
G19	4	3	BS	1	0.0273	0.0134	0	0.3994	0	0.1625	0	0	0.0168	0	0.0396	0	0	0	0.1234	0.2175
G19	4	5	BS	1	0.0131	0.0064	0	0.3162	0	0.1188	0	0	0.0319	0	0.1251	0.0009	0.0006	0.0012	0.2857	0.1002
G19	4	2	BS	2	0.0758	0.009	0	0.4043	0	0.0686	0	0	0.0686	0	0.065	0	0	0	0.1841	0.1245
G19	4	3	BS	2	0.0433	0.0043	0	0.4372	0	0.0649	0	0	0.0216	0	0.039	0	0	0	0.1991	0.1905
G19	4	5	BS	2	0.0291	0.0097	0	0.3592	0	0.0874	0	0	0.0194	0	0.0291	0	0	0	0.3398	0.1262
G19	5	2	BS	1	0.0337	0.0411	0	0.2413	0	0.1005	0	0	0.0809	0.0009	0.1023	0.0004	0.0004	0	0.2439	0.1547
G19	5	3	BS	1	0.1073	0.0606	0	0.2735	0	0.0684	0	0	0.0504	0	0.0156	0	0.0008	0	0.1671	0.2563
G19	5	5	BS	1	0.0224	0.0018	0	0.3154	0	0.0248	0	0	0.0145	0.0006	0.0363	0.0006	0.0067	0.0127	0.3959	0.1683
G19	5	2	BS	2	0.0185	0.0036	0	0.3474	0	0.0986	0	0	0.0121	0.0004	0.0932	0.0015	0.0001	0.0008	0.3655	0.0583
G19	5	3	BS	2	0.0482	0.01	0	0.4612	0	0.0933	0	0	0.0123	0.0004	0.0343	0.0001	0.0006	0.0001	0.2369	0.1024
G19	5	5	BS	2	0.0093	0.0032	0.0002	0.4878	0	0.0489	0.0004	0	0.0024	0	0.0357	0.001	0.0016	0.0063	0.3545	0.0485
G19	5	2	BS	3	0.0215	0.0149	0	0.4459	0	0.2023	0	0	0.0186	0	0.026	0.0004	0	0	0.1235	0.147
G19	5	3	BS	3	0.0705	0.0186	0	0.4987	0	0.0939	0	0	0.0128	0	0.0122	0	0.0006	0	0.1092	0.1835
G19	5	5	BS	3	0.0172	0.0063	0	0.5031	0	0.0565	0	0	0.0075	0	0.0272	0.0004	0.0013	0	0.2675	0.113
G19	5	2	BS	4	0.0445	0.0169	0	0.1668	0	0.0537	0	0	0.0179	0	0.0261	0	0	0	0.2427	0.4313
G19	5	3	BS	4	0.0743	0.0181	0	0.113	0	0.02	0	0	0.0103	0	0.0044	0	0	0	0.1169	0.643
G19	5	5	BS	4	0.0275	0	0	0.1605	0	0.0082	0	0	0.0045	0	0.0149	0	0.003	0.0015	0.3834	0.3967
G19	5	2	BS	5	0.0626	0.056	0	0.1048	0	0.0354	0	0	0.1374	0.0005	0.0219	0.0003	0.0003	0	0.1466	0.4344
G19	5	3	BS	5	0.0617	0.0306	0	0.0549	0	0.0136	0	0	0.0752	0	0.0074	0	0	0	0.0885	0.6682
G19	5	5	BS	5	0.0115	0.0082	0	0.13	0	0.0296	0	0	0.0321	0	0.0436	0	0.0025	0	0.3835	0.3588
G19	6	2	BS	1	0.0436	0.0005	0	0.4974	0	0.0046	0	0	0	0	0.0043	0	0.0003	0.0003	0.3004	0.1485
G19	6	3	BS	1	0.0246	0.0006	0	0.4655	0	0.0221	0	0	0.0039	0.0003	0.016	0	0.0031	0.0025	0.3081	0.1532
G19	6	5	BS	1	0.0082	0.0005	0.0001	0.211	0	0.0013	0.0004	0	0.0005	0.0001	0.0015	0.0003	0.1337	0.2303	0.3345	0.0775
G19	6	2	BS	2	0.054	0.005	0	0.4151	0	0.0203	0	0	0.0017	0	0.0033	0	0	0.0004	0.2055	0.2947
G19	6	3	BS	2	0.0504	0.0052	0	0.4904	0	0.0358	0	0	0.0024	0	0.0047	0	0	0	0.1567	0.2546
G19	6	5	BS	2	0.0146	0.0012	0	0.2923	0	0.0226	0	0	0.0065	0	0.0188	0	0.0015	0.0006	0.4287	0.2132
G19	1	2	BV	1	0.081	0.0216	0	0.1542	0	0.0122	0	0	0.099	0.0005	0.0188	0.0002	0.0001	0.0002	0.1479	0.4645
G19	1	3	BV	1	0.134	0.0151	0.0001	0.2012	0	0.0123	0	0	0.0415	0.0003	0.0078	0	0.0004	0.0001	0.1253	0.4618
G19	1	5	BV	1	0.073	0.0157	0	0.2664	0	0.0466	0.0002	0	0.0573	0.0002	0.0405	0.0001	0.0003	0.0003	0.2149	0.2845
G19	1	2	BV	2	0.0852	0.0371	0	0.138	0	0.0266	0	0	0.0808	0.0001	0.0325	0	0.0002	0.0001	0.1524	0.4469
G19	1	3	BV	2	0.1014	0.0214	0	0.1903	0	0.0193	0	0	0.0446	0.0001	0.0153	0.0001	0.0006	0.0004	0.1733	0.4333
G19	1	5	BV	2	0.0513	0.0225	0	0.2721	0	0.0645	0	0	0.0373	0	0.0498	0	0.0003	0.0005	0.2658	0.2359
G19	1	2	BV	3	0.1687	0.055	0	0.5776	0	0.113	0	0	0.0173	0	0.003	0	0	0	0.0211	0.0444
G19	1	3	BV	3	0.1254	0.0327	0.0004	0.6378	0	0.1458	0.0017	0.0009	0.0043	0	0.0051	0	0	0	0.0264	0.0196
G19	1	5	BV	3	0.0369	0.0119	0	0.7003	0	0.1455	0.0011	0	0.0011	0	0.0109	0	0	0	0.0608	0.0315
G19	2	2	BV	1	0.0511	0.0094	0	0.0982	0	0.0079	0	0	0.1157	0.0014	0.0151	0.0003	0.0003	0.0003	0.0987	0.6019
G19	2	3	BV	1	0.1337	0.0129	0	0.1616	0	0.0106	0	0	0.0407	0.0001	0.0077	0.0001	0.0002	0	0.1327	0.4997
G19	2	5	BV	1	0.0468	0.0098	0.0001	0.2473	0	0.0286	0.0001	0	0.0351	0	0.0384	0	0.0002	0.0004	0.3339	0.2591
G19	2	2	BV	2	0.0828	0.0341	0.0002	0.12	0	0.0253	0	0	0.073	0	0.0232	0.0002	0.0006	0.0002	0.1527	0.4879
G19	2	3	BV	2	0.0513	0.0174	0	0.1943	0	0.0295	0	0	0.0256	0	0.0177	0	0.0005	0	0.2167	0.447
G19	2	5	BV	2	0.0123	0.0035	0	0.159	0	0.0249	0	0	0.0136	0	0.0279	0	0.0007	0.0001	0.4479	0.3101
G19	2	2	BV	3	0.1495	0.0783	0	0.2758	0	0.0869	0	0	0.061	0	0.0252	0.0004	0.0004	0	0.061	0.2616
G19	2	3	BV	3	0.0752	0.0274	0	0.4144	0	0.1509	0.0005	0	0.0187	0	0.0412	0.0005	0	0	0.1142	0.157
G19	2	5	BV	3	0.0118	0.0018	0	0.3347	0	0.0592	0	0.0005	0.0118	0	0.0455	0	0.0005	0.0005	0.3843	0.1494
G19	2	2	BV	4	0.1264	0.069	0	0.2344	0.0002	0.0886	0	0	0.0958	0.0002	0.0226	0	0	0	0.0625	0.3001
G19	2	3	BV	4	0.0635	0.0247	0	0.2562	0	0.0578	0	0	0.0379	0	0.0218	0	0.0002	0	0.1639	0.3742
G19	2	5	BV	4	0.012	0.0029	0	0.1955	0	0.041	0	0	0.0202	0.0002	0.0491	0	0.0011	0.0004	0.4501	0.2278
G19	3	2	BV	1	0.049	0.0076	0	0.097	0	0.0091	0	0	0.106	0.0007	0.0175	0.0001	0.0002	0	0.129	0.5839
G19	3	3	BV	1	0.0648	0.0061	0.0001	0.093	0	0.0057	0	0	0.0459	0	0.009	0	0	0	0.1539	0.6216
G19	3	5	BV	1	0.0364	0.0025	0.0001	0.1433	0	0.0096	0	0	0.0365	0.0001	0.0473	0.0001	0.0003	0.0004	0.3859	0.3376
G19	3	2	BV	2	0.1192	0.0589	0.0001	0.2329	0	0.0625	0	0	0.1071	0.0001	0.0372	0.0001	0.0001	0	0.107	0.2748
G19	3	3	BV	2	0.1096	0.038	0	0.2483	0	0.0536	0.0001	0	0.0802	0	0.0322	0	0.0001	0	0.1209	0.317
G19	3	5	BV	2	0.0371	0.0089	0.0001	0.2931	0	0.0644	0.0003	0	0.0485	0.0001	0.0773	0.0003	0.0001	0.0003	0.2797	0.1899
G19	3	2	BV	3	0.0947	0.0196	0	0.256	0	0.0419	0	0	0.0296	0.0003	0.058	0.0013	0.0006	0.0003	0.2795	0.2183
G19	3	3	BV	3	0.0653	0.0146	0	0.2785	0	0.0452	0	0	0.026	0	0.0269	0.0005	0.0005	0	0.2233	0.3192
G19	3	5	BV	3	0.0344	0.005	0.0022	0.2855	0	0.0509	0	0.0007	0.0194	0.0007	0.0366	0	0.0007	0.0007	0.2654	0.2977
G19	4	2	BV	1	0.0359	0.0074	0	0.3708	0	0.0425	0	0	0.0134	0	0.0216	0	0	0	0.2617	0.2468
G19	4	3	BV	1	0.0183	0.0058	0	0.3077	0	0.0388	0	0	0.0078	0	0.0125	0.0001	0	0	0.3455	0.2634
G19	4	5	BV	1	0.0052	0.0027	0	0.1538	0	0.0397	0	0	0.0159	0	0.0541	0.0001	0.0002	0.0008	0.5805	0.147
G19	4	2	BV	2	0.048	0.007	0	0.5348	0	0.0743	0.0003	0	0.0133	0	0.0216	0	0	0.0003	0.1521	0.1483
G19	4	3	BV	2	0.0329	0.0056	0	0.6089	0	0.0832	0	0	0.0054	0	0.0098	0	0	0	0.1205	0.1338
G19	4	5	BV	2	0.0071	0.0032	0.0001	0.5192	0	0.1766	0.0002	0	0.0051	0	0.0246	0	0.0004	0	0.2063	0.0572
G19	4	2	BV	3	0.0457	0.011	0	0.4849	0	0.0721	0	0	0.0155	0	0.0174	0	0	0	0.1187	0.2347
G19	4	3	BV	3	0.0306	0.0111	0	0.5563	0	0.0723	0	0	0.007	0	0.0125	0	0	0	0.1349	0.1752
G19	4	5	BV	3	0.0088	0.0011	0	0.5476	0	0.08	0	0	0.0022	0	0.035	0	0	0.0011	0.2585	0.0657
G19	5	2	BV	1	0.011	0.0057	0	0.0689	0	0.0207	0	0	0.0904	0.0007	0.0656	0	0.0002	0	0.2485	0.4884
G19	5	3	BV	1	0.0206	0.0071	0	0.0591	0	0.0087	0	0	0.0591	0.0002	0.0087	0	0	0	0.1277	0.7088
G19	5	5	BV	1	0.0043	0.0028	0	0.0777	0	0.0114	0	0	0.0393	0	0.0507	0	0.0003	0	0.4413	0.3722
G19	5	2	BV	2	0.0395	0.0245	0	0.1935	0	0.0721	0	0	0.062	0	0.0477	0	0	0	0.1811	0.3796
G19	5	3	BV	2	0.0791	0.0343	0	0.2414	0	0.0533	0.0003	0	0.0386	0.0003	0.0125	0	0.0003	0.0003	0.1274	0.4121
G19	5	5	BV	2	0.0214	0.006	0	0.3637	0	0.0569	0	0	0.0201	0	0.0304	0	0	0.0009	0.3038	0.1968
G19	5	2	BV	3	0.0814	0.0823	0	0.3583	0	0.1756	0.0005	0	0.0719	0.0005	0.0663	0.0005	0	0	0.0842	0.0786
G19	5	3	BV	3	0.1591	0.0877	0	0.2795	0	0.1263	0.0012	0	0.0865	0	0.0199	0.0012	0	0.0012	0.069	0.1684
G19	5	5	BV	3	0.0331	0.0199	0	0.3377	0	0.0464	0.0132	0	0.0397	0	0.053	0	0	0.0066	0.2848	0.1656
G19	6	2	BV	1	0.1395	0.0013	0	0.1433	0	0.0031	0	0	0.0019	0	0.0006	0	0	0	0.1446	0.5657
G19	6	3	BV	1	0.0489	0.001	0	0.2044	0	0.0077	0	0	0.0019	0	0.0048	0	0	0	0.2524	0.4789
G19	6	5	BV	1	0.0174	0.0007	0	0.0849	0	0.0147	0	0	0.0027	0	0.012	0	0.002	0.0007	0.499	0.3659
G19	6	2	BV	2	0.0136	0.0003	0	0.2049	0	0.0117	0	0	0.0019	0	0.0071	0	0	0	0.5225	0.2379
G19	6	3	BV	2	0.0057	0.0006	0	0.2409	0	0.0097	0	0	0.0017	0	0.0142	0	0	0	0.4653	0.2619
G19	6	5	BV	2	0.0027	0.0007	0	0.1236	0	0.0179	0.0013	0	0.006	0	0.0292	0.0013	0.0027	0.0053	0.6146	0.1947
G19	6	2	BV	3	0.0042	0.0009	0	0.7154	0	0.2445	0	0	0.0005	0	0.0135	0	0	0	0.0159	0.0051
G19	6	3	BV	3	0.0016	0	0	0.6301	0	0.2882	0	0	0.0005	0	0.0442	0	0	0	0.0328	0.0026
G19	6	5	BV	3	0.0008	0.0004	0	0.5909	0	0.2424	0	0	0.0013	0.0004	0.0779	0	0	0.0013	0.0821	0.0025
G19	1	2	SO	1	0.0703	0.0724	0	0.3578	0	0.2529	0.0002	0	0.0443	0.0002	0.0466	0.0002	0	0	0.0633	0.0918
G19	1	3	SO	1	0.0715	0.0664	0	0.3807	0	0.2368	0.0008	0.0006	0.0308	0.0002	0.0308	0.0004	0.0007	0.0004	0.0832	0.0968
G19	1	5	SO	1	0.0321	0.009	0	0.6899	0	0.1222	0.0004	0.0004	0.002	0	0.0106	0	0.0039	0.0035	0.083	0.0431
G19	1	2	SO	2	0.0931	0.0364	0	0.2458	0	0.0491	0	0	0.0975	0.0003	0.018	0	0	0	0.1104	0.3493
G19	1	3	SO	2	0.1002	0.0225	0.0001	0.2918	0	0.058	0.0003	0.0001	0.0473	0.0003	0.0158	0.0001	0.0005	0	0.12	0.343
G19	1	5	SO	2	0.0442	0.0089	0	0.3165	0	0.0558	0.0001	0	0.0416	0.0001	0.0272	0.0003	0.0016	0.0011	0.198	0.3046
G19	1	2	SO	3	0.0283	0.0034	0	0.0315	0	0.0063	0	0	0.0224	0.0004	0.0054	0.0005	0.0002	0.0002	0.0676	0.834
G19	1	3	SO	3	0.028	0.0028	0	0.0439	0	0.0048	0	0	0.0078	0.0001	0.0034	0.0002	0.0005	0.0001	0.1161	0.7923
G19	1	5	SO	3	0.0087	0.0002	0	0.0272	0	0.0053	0	0	0.0055	0	0.0043	0	0.0019	0.0007	0.316	0.6301
G19	2	2	SO	1	0.175	0.0957	0.0005	0.291	0	0.0867	0.0002	0	0.0534	0	0.0208	0	0	0	0.0668	0.21
G19	2	3	SO	1	0.0944	0.0498	0	0.3737	0	0.1503	0	0	0.0278	0	0.048	0	0	0	0.0992	0.1568
G19	2	5	SO	1	0.0178	0.0093	0.0007	0.3343	0	0.1525	0	0	0.0321	0	0.1005	0	0	0.0007	0.2438	0.1083
G19	2	2	SO	2	0.0911	0.019	0.0002	0.1445	0	0.0217	0.0001	0	0.0239	0	0.0074	0	0.0003	0.0002	0.0926	0.5992
G19	2	3	SO	2	0.0484	0.0077	0	0.1893	0	0.036	0.0001	0	0.0074	0	0.0148	0	0.0006	0	0.2077	0.4881
G19	2	5	SO	2	0.0113	0.0012	0	0.1821	0	0.0224	0	0	0.0028	0	0.0188	0	0.0002	0.0003	0.4577	0.303
G19	3	2	SO	1	0.0905	0.0392	0	0.539	0	0.1488	0	0.0002	0.0302	0.0002	0.0217	0.0002	0	0	0.0408	0.0892
G19	3	3	SO	1	0.0717	0.0192	0	0.5504	0	0.1269	0	0	0.0183	0.0002	0.0236	0	0.0002	0.0002	0.0819	0.1074
G19	3	5	SO	1	0.0201	0.0034	0.0005	0.3038	0	0.0415	0.0005	0	0.0159	0	0.0528	0.0004	0.0024	0.0013	0.3129	0.2446
G19	3	2	SO	2	0.0485	0.048	0	0.1473	0	0.081	0	0	0.1391	0.001	0.0654	0	0.0003	0	0.1167	0.3527
G19	3	3	SO	2	0.0543	0.0334	0	0.1332	0	0.0473	0	0	0.0898	0.0005	0.0351	0.0003	0.0003	0	0.1365	0.4693
G19	3	5	SO	2	0.0192	0.003	0	0.0841	0	0.013	0	0	0.048	0.0002	0.0422	0.0002	0.0017	0.001	0.348	0.4392
G19	4	2	SO	1	0.0426	0.0058	0	0.4716	0	0.1279	0	0	0.0124	0	0.0304	0	0	0	0.1648	0.1445
G19	4	3	SO	1	0.0243	0.0062	0	0.5392	0	0.122	0	0	0.0068	0	0.0245	0	0	0.0002	0.1869	0.0898
G19	4	5	SO	1	0.007	0.0011	0	0.3259	0	0.0762	0.0002	0	0.0025	0	0.0417	0.0005	0	0.0002	0.464	0.0807
G19	4	2	SO	2	0.0287	0.0034	0	0.0932	0	0.0049	0	0	0.013	0	0.0123	0	0.0003	0	0.2023	0.6419
G19	4	3	SO	2	0.0188	0.0032	0	0.0896	0	0.0123	0	0	0.0074	0	0.0049	0.0003	0.0006	0	0.2093	0.6535
G19	4	5	SO	2	0.0055	0.0005	0	0.0709	0	0.008	0	0	0.0074	0	0.0165	0	0.0014	0	0.4654	0.4245
G19	4	2	SO	3	0.0299	0.0053	0	0.1909	0	0.1093	0	0	0.0476	0	0.0673	0.0003	0	0	0.1766	0.3728
G19	4	3	SO	3	0.0187	0.0052	0.0002	0.2329	0	0.0883	0	0	0.0126	0.0004	0.0388	0	0.0017	0.0004	0.2669	0.3338
G19	4	5	SO	3	0.0073	0.0008	0.0002	0.1605	0	0.0268	0.0002	0	0.0052	0	0.0271	0	0	0.0006	0.4895	0.2818
G19	5	2	SO	1	0.0502	0.0218	0	0.165	0	0.073	0	0	0.0862	0.0004	0.0438	0.0001	0.0001	0.0001	0.1619	0.3976
G19	5	3	SO	1	0.0886	0.0285	0	0.1073	0	0.0295	0	0	0.0662	0.0005	0.0078	0	0.0001	0	0.0665	0.605
G19	5	5	SO	1	0.0303	0.0114	0	0.1533	0	0.0471	0	0	0.0674	0.0003	0.0538	0.0002	0.0006	0.0005	0.2941	0.3408
G19	5	2	SO	2	0.033	0.0127	0	0.2691	0	0.0557	0	0	0.0401	0.0001	0.053	0.0001	0	0	0.3014	0.2349
G19	5	3	SO	2	0.0847	0.0153	0	0.2583	0	0.024	0	0	0.0228	0	0.0065	0	0	0	0.1698	0.4184
G19	5	5	SO	2	0.0157	0.0046	0	0.2787	0	0.0312	0.0001	0	0.0144	0	0.0313	0	0.0002	0.0007	0.4215	0.2014
G19	5	2	SO	3	0.1393	0.0268	0	0.1689	0	0.0192	0	0	0.0696	0	0.0123	0	0	0.0001	0.0721	0.4916
G19	5	3	SO	3	0.2839	0.0265	0	0.0875	0	0.0083	0	0	0.0496	0	0.0021	0.0002	0.0003	0	0.021	0.5207
G19	5	5	SO	3	0.1154	0.0168	0	0.2205	0	0.02	0	0	0.0457	0	0.0164	0	0	0.0001	0.1832	0.3819
G19	6	2	SO	1	0.0303	0.0016	0	0.4093	0	0.0431	0.0001	0.0001	0.005	0.0001	0.0254	0.0001	0	0	0.2828	0.2021
G19	6	3	SO	1	0.0294	0.0017	0	0.4803	0	0.0537	0	0	0.0067	0	0.0253	0.0001	0	0.0001	0.2485	0.1541
G19	6	5	SO	1	0.0096	0.0037	0	0.2194	0	0.0821	0.0001	0.0001	0.0167	0	0.0679	0.0001	0.0002	0.0005	0.449	0.1505
G19	6	2	SO	2	0.0397	0.005	0	0.7338	0	0.149	0	0	0.0033	0	0.0047	0	0	0	0.0411	0.0234
G19	6	3	SO	2	0.0154	0.0026	0	0.6264	0	0.1994	0	0	0.0034	0.0009	0.0188	0	0.0009	0.0004	0.0903	0.0415
G19	6	5	SO	2	0.0074	0.0005	0	0.545	0	0.049	0.0005	0	0.0021	0	0.0153	0	0	0.0005	0.2817	0.0979
G19	6	2	SO	3	0.0337	0.0005	0	0.22	0	0.0161	0	0	0.0055	0	0.0083	0	0.001	0.0018	0.284	0.4292
G19	6	3	SO	3	0.022	0.0022	0	0.2204	0	0.0354	0	0	0.0049	0	0.0131	0	0.0008	0.0005	0.3605	0.3401
G19	6	5	SO	3	0.0056	0.0031	0	0.1055	0	0.0397	0	0	0.0073	0	0.037	0.0002	0.0004	0.001	0.5761	0.2242
G19	1	2	SV	1	0.1082	0.0233	0	0.2253	0	0.0661	0	0	0.0654	0	0.05	0	0.0008	0	0.0856	0.3753
G19	1	3	SV	1	0.0809	0.012	0	0.1724	0	0.035	0.0001	0	0.0213	0.0001	0.0185	0	0.0005	0	0.1484	0.5107
G19	1	5	SV	1	0.0271	0.004	0.0003	0.1696	0	0.0416	0.0006	0	0.0114	0	0.0311	0	0.0022	0.0015	0.3099	0.4006
G19	1	2	SV	2	0.0842	0.0354	0	0.2539	0	0.0944	0	0	0.0543	0.0002	0.0229	0	0.0002	0.001	0.1396	0.3139
G19	1	3	SV	2	0.0681	0.0226	0	0.2853	0	0.0776	0.0008	0.0005	0.0351	0.0008	0.0316	0	0.0014	0.002	0.1912	0.2832
G19	1	5	SV	2	0.0415	0.0041	0	0.3446	0	0.0492	0.0005	0	0.0041	0.0005	0.0123	0.0005	0.0082	0.022	0.2893	0.2232
G19	2	2	SV	1	0.0417	0.0221	0	0.2018	0.0001	0.0149	0.0002	0	0.0687	0.0001	0.0206	0	0.0003	0.0001	0.4171	0.2123
G19	2	3	SV	1	0.0288	0.0128	0.0002	0.2641	0	0.0304	0	0	0.042	0.0002	0.0263	0	0	0.0002	0.3956	0.1993
G19	2	5	SV	1	0.0082	0.0018	0	0.268	0	0.0292	0.0001	0	0.0154	0	0.0435	0.0008	0.0005	0.0023	0.5327	0.0974
G19	2	2	SV	2	0.0546	0.0381	0.0003	0.1008	0	0.0602	0	0	0.085	0.0007	0.0416	0	0.0003	0	0.0784	0.5399
G19	2	3	SV	2	0.0315	0.0119	0	0.0537	0	0.0264	0	0	0.0409	0.0009	0.0392	0	0.0004	0	0.1564	0.6385
G19	2	5	SV	2	0.008	0.0004	0	0.0965	0	0.0124	0	0	0.0135	0	0.0481	0.0022	0.0025	0.0029	0.5015	0.3121
G19	2	2	SV	3	0.0595	0.0312	0	0.0542	0	0.0115	0	0	0.1647	0.0034	0.0173	0	0.0024	0	0.0845	0.5713
G19	2	3	SV	3	0.0313	0.0197	0	0.0573	0	0.025	0.0005	0	0.103	0.0014	0.0342	0.001	0.0019	0.001	0.1935	0.5301
G19	2	5	SV	3	0.0087	0	0	0.0806	0	0.0076	0	0	0.0147	0.0005	0.0185	0	0.0136	0.018	0.4363	0.4014
G19	3	2	SV	1	0.0737	0.0534	0	0.3459	0	0.1178	0	0	0.0442	0.0002	0.0259	0	0.0001	0	0.1606	0.1782
G19	3	3	SV	1	0.087	0.0522	0	0.385	0.0001	0.1092	0	0	0.0239	0.0001	0.0132	0	0.0001	0.0001	0.1159	0.2133
G19	3	5	SV	1	0.0251	0.0071	0	0.4375	0	0.048	0.0003	0	0.0162	0.0002	0.0253	0.0003	0.0016	0.0026	0.2817	0.1541
G19	4	2	SV	1	0.0293	0.0165	0	0.3215	0	0.1432	0	0	0.066	0.0006	0.0918	0.0006	0	0.0002	0.0823	0.248
G19	4	3	SV	1	0.024	0.0259	0	0.3022	0	0.1559	0	0	0.0634	0.0004	0.0797	0	0.0008	0.0002	0.1115	0.236
G19	4	5	SV	1	0.0072	0.0069	0.0001	0.1639	0	0.0779	0	0.0001	0.0474	0.0003	0.1795	0.0003	0.0059	0.0036	0.3164	0.1905
G19	4	2	SV	2	0.0682	0.0073	0	0.4937	0	0.0375	0.0004	0	0.0102	0	0.0114	0	0.0002	0.0004	0.1582	0.2125
G19	4	3	SV	2	0.0457	0.0042	0	0.4446	0	0.0451	0	0	0.0067	0	0.0149	0	0	0	0.2144	0.2244
G19	4	5	SV	2	0.0188	0.0017	0	0.3896	0	0.0418	0	0	0.0029	0	0.0307	0	0.0006	0.0015	0.3843	0.1282
G19	4	2	SV	3	0.0182	0.0076	0	0.2303	0	0.1206	0	0	0.0803	0.0005	0.1277	0.0003	0.0003	0	0.186	0.2283
G19	4	3	SV	3	0.021	0.0176	0	0.2224	0	0.1083	0	0	0.0835	0.0014	0.087	0.0003	0.0006	0	0.2094	0.2483
G19	4	5	SV	3	0.0041	0.0055	0	0.1141	0	0.0576	0	0	0.046	0.0003	0.1726	0.0006	0.0003	0.0004	0.3927	0.2058
G19	5	2	SV	1	0.0424	0.0219	0.0002	0.1195	0	0.0585	0	0	0.031	0	0.0407	0	0.0002	0	0.1408	0.5449
G19	5	3	SV	1	0.0663	0.0126	0	0.0638	0	0.0141	0	0	0.0218	0.0008	0.0085	0	0	0	0.087	0.7252
G19	5	5	SV	1	0.0134	0.0013	0	0.1193	0	0.0065	0.0002	0	0.005	0	0.008	0	0.0015	0.001	0.432	0.4119
G19	5	2	SV	2	0.0694	0.0245	0	0.1464	0	0.048	0	0	0.0856	0.0011	0.0478	0.0002	0.0002	0	0.1901	0.3867
G19	5	3	SV	2	0.125	0.031	0	0.0967	0	0.0109	0	0	0.0423	0.0004	0.0064	0.0002	0.0002	0	0.0938	0.5933
G19	5	5	SV	2	0.0485	0.0017	0	0.3017	0	0.0083	0.0004	0	0.0051	0	0.0119	0	0.0008	0.0023	0.3583	0.261
G19	6	2	SV	1	0.0325	0.0053	0	0.5363	0	0.0437	0.0003	0	0.0055	0.0001	0.0155	0	0.0001	0.0003	0.2075	0.1529
G19	6	3	SV	1	0.0373	0.0036	0	0.581	0	0.0485	0	0	0.006	0	0.0149	0	0	0.0002	0.1852	0.1234
G19	6	5	SV	1	0.0169	0.0027	0	0.3183	0	0.0267	0.0001	0	0.0052	0	0.021	0.0003	0.0005	0.0017	0.4674	0.1392
G19	6	2	SV	2	0.0403	0.0021	0	0.7507	0	0.0549	0	0	0.0045	0	0.0152	0	0.0006	0	0.0875	0.0442
G19	6	3	SV	2	0.0151	0.0059	0	0.7631	0	0.1111	0.0003	0	0.0069	0	0.023	0	0	0	0.0605	0.0143
G19	6	5	SV	2	0.0085	0.0013	0.0001	0.4863	0	0.0503	0.0004	0	0.0057	0	0.0457	0.0004	0.0004	0.0014	0.3639	0.0356
G19	1	2	VO	1	0.0862	0.0829	0	0.1121	0	0.0855	0	0	0.1655	0.0002	0.0626	0.0003	0	0	0.0598	0.3449
G19	1	3	VO	1	0.1169	0.0482	0	0.1546	0	0.0615	0.0001	0.0001	0.0704	0.0007	0.0315	0.0004	0.0004	0.0001	0.11	0.4048
G19	1	5	VO	1	0.0481	0.0172	0	0.177	0	0.0958	0	0	0.0349	0.0004	0.0432	0	0.0013	0.0009	0.2582	0.323
G19	1	2	VO	2	0.178	0.0311	0	0.2077	0	0.0407	0	0	0.0347	0	0.0208	0	0.0002	0	0.1435	0.3433
G19	1	3	VO	2	0.1245	0.0256	0.0002	0.2707	0	0.0352	0.0003	0	0.0232	0.0003	0.0189	0	0.0005	0	0.1662	0.3345
G19	1	5	VO	2	0.0289	0.0084	0	0.2905	0	0.0718	0	0	0.012	0	0.0321	0	0.0004	0.0004	0.3403	0.2151
G19	1	2	VO	3	0.1362	0.097	0	0.449	0	0.2051	0	0	0.0258	0	0.0169	0	0	0	0.0316	0.0385
G19	1	3	VO	3	0.1293	0.0669	0.0004	0.4815	0	0.2105	0.0004	0.0012	0.0155	0	0.0159	0	0	0	0.0422	0.0362
G19	1	5	VO	3	0.0231	0.0278	0	0.4653	0	0.2106	0	0	0.0093	0	0.0069	0	0	0	0.1065	0.1505
G19	2	2	VO	1	0.1361	0.0505	0	0.5416	0	0.1059	0	0	0.0232	0	0.0269	0	0	0	0.0652	0.0505
G19	2	3	VO	1	0.0644	0.0347	0	0.4863	0	0.1866	0	0	0.0328	0.0006	0.0468	0.0006	0.0012	0.0006	0.0936	0.0517
G19	2	5	VO	1	0.019	0.0071	0	0.5643	0	0.1726	0	0	0.0083	0	0.0536	0	0	0	0.15	0.025
G19	2	2	VO	2	0.182	0.0827	0	0.2396	0	0.0483	0	0	0.1039	0.0004	0.0222	0	0	0	0.0818	0.2391
G19	2	3	VO	2	0.1148	0.0372	0	0.2947	0	0.0636	0	0	0.0663	0.0001	0.0293	0.0001	0.0001	0.0001	0.1457	0.248
G19	2	5	VO	2	0.0331	0.0089	0	0.2899	0	0.0646	0.0001	0	0.0277	0	0.0788	0	0.0001	0.0004	0.3344	0.162
G19	2	2	VO	3	0.0631	0.0128	0	0.4588	0	0.0543	0.0007	0	0.0149	0.0002	0.0167	0.0002	0.0005	0	0.1516	0.2264
G19	2	3	VO	3	0.0471	0.0192	0	0.3437	0	0.0817	0	0	0.0123	0	0.0213	0	0.0006	0	0.1624	0.3116
G19	2	5	VO	3	0.0083	0.0011	0.0004	0.2167	0	0.0436	0	0	0.0034	0	0.0235	0	0.0008	0.0008	0.5273	0.1742
G19	3	2	VO	1	0.1887	0.0406	0	0.537	0	0.0856	0	0	0.0058	0	0.0058	0	0	0	0.045	0.0914
G19	3	3	VO	1	0.1264	0.0093	0	0.487	0	0.0558	0	0	0.0149	0	0.0112	0	0	0	0.119	0.1766
G19	3	5	VO	1	0.0371	0.007	0	0.5406	0	0.051	0	0	0.0023	0	0.0139	0	0	0	0.2529	0.0951
G19	3	2	VO	2	0.0656	0.0412	0	0.1227	0	0.0486	0	0	0.0823	0	0.0367	0	0	0.0004	0.0886	0.5139
G19	3	3	VO	2	0.0519	0.0306	0	0.134	0	0.0578	0	0	0.0732	0.0004	0.0408	0.0004	0.0004	0	0.1102	0.5002
G19	3	5	VO	2	0.0186	0.0058	0	0.1054	0	0.0431	0	0	0.0355	0	0.0751	0	0	0	0.3673	0.3492
G19	3	2	VO	3	0.0479	0.0207	0	0.3099	0	0.0713	0	0	0.0254	0	0.032	0	0	0	0.237	0.2557
G19	3	3	VO	3	0.049	0.019	0	0.2722	0	0.0572	0	0	0.0305	0.0001	0.023	0	0	0	0.2086	0.3405
G19	3	5	VO	3	0.0202	0.0051	0.0001	0.1974	0	0.046	0	0	0.03	0.0002	0.0613	0.0001	0.0003	0.0005	0.4057	0.2331
G19	3	2	VO	4	0.116	0.0154	0	0.6083	0	0.0408	0	0	0.0009	0	0.0036	0	0	0	0.087	0.1278
G19	3	3	VO	4	0.0854	0.0113	0	0.5314	0	0.0427	0	0.0007	0.008	0	0.0093	0	0	0	0.1542	0.1569
G19	3	5	VO	4	0.0134	0.0013	0	0.4539	0	0.0294	0.0067	0	0.0053	0	0.028	0	0.0013	0.0013	0.3605	0.0988
G19	4	2	VO	1	0.0551	0.011	0	0.2763	0	0.0837	0	0	0.0124	0.0002	0.0242	0	0.0001	0	0.1569	0.38
G19	4	3	VO	1	0.0354	0.0097	0	0.2592	0	0.0784	0	0	0.0105	0.0001	0.0161	0.0002	0.0002	0.0001	0.1913	0.3988
G19	4	5	VO	1	0.0126	0.003	0	0.1144	0	0.0313	0	0	0.0074	0	0.0233	0	0.0003	0.0003	0.4025	0.405
G19	5	2	VO	1	0.0194	0.0167	0	0.1126	0	0.0367	0	0	0.084	0.0009	0.0706	0.0004	0.0003	0.0001	0.2657	0.3925
G19	5	3	VO	1	0.0603	0.0213	0	0.1573	0	0.0218	0	0	0.0305	0.0007	0.0112	0.0003	0.0007	0.0003	0.1602	0.5353
G19	5	5	VO	1	0.0095	0.0046	0	0.1875	0	0.0308	0.0003	0	0.0125	0	0.033	0	0.0003	0.0005	0.4692	0.2518
G19	5	2	VO	2	0.0601	0.0249	0	0.2261	0	0.1181	0	0	0.0376	0.0003	0.0704	0.0003	0	0	0.1059	0.3563
G19	5	3	VO	2	0.105	0.0411	0	0.2742	0	0.0697	0	0	0.0358	0.0002	0.015	0.0002	0.0001	0.0002	0.0683	0.3903
G19	5	5	VO	2	0.0226	0.0096	0	0.258	0	0.0698	0.0002	0	0.0214	0.0001	0.0545	0.0001	0.0003	0.0006	0.3228	0.2401
G19	6	2	VO	1	0.1755	0.0034	0	0.4756	0	0.0133	0	0	0.0053	0.0002	0.0037	0	0	0	0.0855	0.2376
G19	6	3	VO	1	0.12	0.0116	0	0.5378	0	0.029	0.0002	0	0.008	0	0.0047	0	0.0002	0.0002	0.0955	0.1929
G19	6	5	VO	1	0.047	0.0066	0	0.3655	0	0.0404	0.0003	0	0.0176	0	0.0231	0	0.0001	0.0006	0.2922	0.2065
G19	6	2	VO	2	0.041	0.0027	0	0.5284	0	0.0476	0	0	0.0076	0	0.0174	0	0.0002	0	0.2013	0.1538
G19	6	3	VO	2	0.0264	0.0039	0	0.6635	0	0.07	0	0	0.0069	0	0.0181	0	0.0002	0.0004	0.1302	0.0805
G19	6	5	VO	2	0.0137	0.0009	0	0.3905	0	0.054	0.0002	0	0.0056	0	0.0596	0	0.0002	0.0002	0.4107	0.0644
G61	1	2	BO	1	0.0965	0.4544	0	0.0205	0.0011	0.3438	0.0001	0.0005	0.0379	0.0003	0.0088	0.0001	0.0003	0.0002	0.0042	0.0315
G61	1	3	BO	1	0.0497	0.7152	0	0.0029	0.0006	0.172	0	0.0001	0.0335	0.0001	0.0034	0	0.0001	0	0.0019	0.0204
G61	1	5	BO	1	0.16	0.0497	0.0002	0.4298	0.0004	0.3484	0.0008	0.0016	0.0006	0	0.0002	0	0	0	0.0024	0.0061
G61	1	2	BO	2	0.1045	0.4272	0.0004	0.0242	0.0008	0.2728	0.0002	0.0008	0.0716	0.0006	0.022	0	0.0002	0.0002	0.0156	0.0592
G61	1	3	BO	2	0.0689	0.7162	0.0002	0.005	0.0005	0.1086	0	0	0.0588	0.0002	0.008	0.0002	0.0005	0.0002	0.004	0.0286
G61	1	5	BO	2	0.1703	0.0585	0.001	0.4091	0.0005	0.3521	0.0005	0.001	0	0	0	0	0.0005	0	0.0016	0.0047
G61	2	2	BO	1	0.0852	0.4782	0	0.0229	0	0.3177	0	0	0.0513	0	0.012	0	0	0	0.0066	0.0262
G61	2	3	BO	1	0.0657	0.723	0	0.0121	0	0.1689	0	0	0.0182	0	0.002	0	0	0	0.004	0.0061
G61	2	5	BO	1	0.1738	0.3475	0.0008	0.1006	0	0.3652	0	0	0.0064	0	0.0024	0	0	0	0	0.0032
G61	2	2	BO	2	0.098	0.4009	0.0002	0.0436	0.0011	0.3472	0	0.0005	0.0388	0.0005	0.0136	0	0.0003	0	0.0159	0.0394
G61	2	3	BO	2	0.0679	0.6108	0	0.0193	0.0007	0.2405	0	0	0.0246	0	0.007	0	0.0002	0	0.0132	0.0158
G61	2	5	BO	2	0.0376	0.4554	0.0002	0.0392	0.0009	0.4481	0.0002	0.0004	0.003	0	0.0038	0.0001	0.0004	0.0001	0.0064	0.0042
G61	3	2	BO	1	0.0567	0.4671	0	0.0195	0	0.4213	0	0.0009	0.0118	0	0.0054	0	0	0	0.0023	0.015
G61	3	3	BO	1	0.0271	0.7905	0	0.0054	0	0.1553	0	0	0.0095	0	0.0027	0	0	0	0	0.0095
G61	3	5	BO	1	0.0128	0.288	0	0.0383	0.0012	0.6376	0	0.0023	0.0035	0	0.0105	0.0012	0	0	0.0023	0.0023
G61	3	2	BO	2	0.0323	0.043	0	0.1249	0.0002	0.0865	0	0	0.0739	0.0002	0.1342	0.0005	0.0002	0.0003	0.3451	0.1589
G61	3	3	BO	2	0.0373	0.0445	0	0.1595	0.0002	0.1242	0	0	0.0289	0	0.1264	0	0.0002	0	0.3727	0.1059
G61	3	5	BO	2	0.0108	0.003	0	0.4699	0	0.1564	0.0004	0.0001	0.0009	0	0.0967	0.0003	0	0.0001	0.2539	0.0073
G61	3	2	BO	3	0.0484	0.3805	0	0.0334	0.0014	0.4357	0.0002	0.0014	0.0428	0.0012	0.0273	0	0	0.0002	0.0066	0.0209
G61	3	3	BO	3	0.0397	0.6964	0	0.0086	0.0006	0.193	0	0	0.0374	0	0.0138	0	0	0	0.0017	0.0086
G61	3	5	BO	3	0.026	0.1803	0.0014	0.0738	0	0.6366	0	0.0027	0.0123	0	0.0492	0.0014	0	0	0.0082	0.0082
G61	4	2	BO	1	0.0951	0.4867	0.0002	0.0265	0.0008	0.2712	0	0.0006	0.0686	0.0005	0.0127	0	0.0002	0	0.0052	0.0317
G61	4	3	BO	1	0.0476	0.7679	0	0.004	0.0003	0.0811	0	0	0.0766	0.0003	0.0046	0	0.0002	0	0.0014	0.0161
G61	4	5	BO	1	0.1028	0.4018	0.0005	0.0511	0.0012	0.3501	0	0.0004	0.0362	0.0006	0.0246	0.0001	0.0001	0.0006	0.0075	0.0223
G61	5	2	BO	1	0.08	0.4322	0.0002	0.0341	0.0004	0.3833	0	0.0008	0.0237	0.0004	0.0074	0.0002	0.0004	0.0002	0.0108	0.0259
G61	5	3	BO	1	0.0555	0.6762	0	0.0064	0.0003	0.1887	0	0.0003	0.0399	0	0.0055	0	0	0	0.0034	0.0238
G61	5	5	BO	1	0.0536	0.1267	0	0.0949	0.0009	0.6989	0.0006	0.0012	0.0047	0	0.0044	0	0.0009	0	0.0059	0.0074
G61	5	2	BO	2	0.0685	0.4265	0	0.0256	0.0004	0.4578	0	0.0002	0.0086	0.0002	0.0033	0	0	0	0.002	0.0068
G61	5	3	BO	2	0.0284	0.8755	0	0.0016	0.0002	0.0732	0	0	0.0129	0.0002	0.0022	0	0	0	0	0.0059
G61	5	5	BO	2	0.0389	0.1882	0	0.0616	0.0005	0.6763	0	0.0019	0.0088	0	0.0066	0	0	0	0.0079	0.0093
G61	5	2	BO	3	0.0275	0.1847	0	0.0312	0	0.734	0	0	0.007	0	0.0038	0	0	0	0.0048	0.007
G61	5	3	BO	3	0.0266	0.6696	0	0.0046	0	0.2809	0	0.0005	0.0087	0	0.0032	0	0	0	0	0.006
G61	5	5	BO	3	0.0265	0.1098	0.0004	0.0776	0.0004	0.7681	0.0004	0	0.004	0.0004	0.0053	0	0	0	0.0049	0.0022
G61	5	2	BO	4	0.0966	0.3539	0	0.0392	0.0011	0.4655	0	0	0.0166	0	0.0083	0.0006	0	0	0.0061	0.0121
G61	5	3	BO	4	0.0787	0.7521	0	0.0077	0	0.1172	0	0	0.0249	0	0.0024	0	0	0	0.0018	0.0154
G61	5	5	BO	4	0.0698	0.2514	0.0042	0.0796	0	0.5391	0.0014	0	0.0084	0.0014	0.0098	0.0028	0.0028	0.0014	0.0098	0.0182
G61	5	2	BO	5	0.0713	0.3574	0	0.0366	0	0.4456	0	0.001	0.0426	0	0.0185	0	0	0.0003	0.0035	0.0232
G61	5	3	BO	5	0.0594	0.7228	0	0.0038	0	0.1271	0	0.0008	0.064	0.0008	0.0071	0	0	0	0.0017	0.0125
G61	5	5	BO	5	0.0428	0.1377	0	0.0949	0	0.6614	0	0.0013	0.0244	0	0.0171	0.0007	0.0007	0	0.0112	0.0079
G61	6	2	BO	1	0.0951	0.215	0.0001	0.0788	0.0001	0.5741	0	0.0003	0.0129	0	0.0032	0	0.0003	0.0003	0.0052	0.0145
G61	6	3	BO	1	0.0508	0.6142	0	0.0068	0.0001	0.2723	0	0.0001	0.0345	0	0.004	0	0.0001	0	0.0012	0.0159
G61	6	5	BO	1	0.0693	0.149	0.0002	0.118	0.0001	0.5995	0.0001	0.0003	0.0234	0.0003	0.011	0.0001	0	0.0001	0.0114	0.0171
G61	6	2	BO	2	0.1024	0.3336	0	0.0508	0.0002	0.4274	0	0.0003	0.0375	0.0001	0.0172	0.0002	0.0001	0.0001	0.0064	0.0235
G61	6	3	BO	2	0.0566	0.7638	0	0.0059	0.0002	0.1064	0.0002	0.0003	0.043	0	0.0073	0	0	0	0.0014	0.0148
G61	6	5	BO	2	0.0919	0.2841	0.0003	0.071	0.0022	0.4585	0	0.0008	0.0277	0.0003	0.0285	0.0003	0.0005	0.0003	0.014	0.0197
G61	1	2	BS	1	0.1096	0.4775	0.0001	0.0324	0.0013	0.3156	0	0.0002	0.0263	0.0005	0.0052	0	0	0	0.005	0.0264
G61	1	3	BS	1	0.0642	0.7718	0.0001	0.0084	0.0006	0.1093	0	0.0003	0.0279	0	0.0015	0	0	0	0.0018	0.0141
G61	1	5	BS	1	0.2603	0.0534	0.0009	0.4413	0.0006	0.2325	0.0013	0.0009	0.0006	0	0	0	0.0006	0.0003	0.0013	0.006
G61	1	2	BS	2	0.1305	0.465	0.0002	0.0337	0.0021	0.2991	0.0005	0.0024	0.0275	0.0012	0.0052	0	0.0012	0.0007	0.0028	0.0278
G61	1	3	BS	2	0.0655	0.7611	0	0.005	0.0017	0.1331	0	0	0.0163	0.0003	0.003	0	0	0	0.0013	0.0126
G61	1	5	BS	2	0.1512	0.0297	0.0021	0.6257	0	0.1796	0.0007	0.0007	0.0007	0	0	0	0	0	0.0014	0.0083
G61	2	2	BS	1	0.0888	0.3398	0.0001	0.0576	0.0003	0.4131	0.0003	0.0005	0.0368	0.0008	0.013	0.0001	0.0004	0.0001	0.012	0.0363
G61	2	3	BS	1	0.061	0.4954	0	0.0267	0	0.3597	0	0	0.0191	0	0.0073	0	0	0	0.0097	0.0212
G61	2	5	BS	1	0.05	0.1655	0.0001	0.1289	0.0002	0.6453	0.0001	0.0004	0.0018	0	0.0013	0	0.0001	0	0.0029	0.0035
G61	2	2	BS	2	0.0863	0.4863	0.0004	0.0219	0.0032	0.3058	0.0004	0.0008	0.0437	0.002	0.0115	0.0008	0.002	0.0024	0.004	0.0286
G61	2	3	BS	2	0.0606	0.7529	0	0.0034	0.0014	0.1383	0	0	0.0241	0.0007	0.0062	0	0.0007	0	0.0007	0.011
G61	2	5	BS	2	0.075	0.3655	0.0009	0.0595	0.0017	0.4828	0.0017	0.0009	0.0043	0.0009	0.0043	0	0	0	0.0009	0.0017
G61	2	2	BS	3	0.0863	0.5478	0.0004	0.0209	0.0009	0.246	0	0	0.0458	0.0013	0.0105	0	0.0009	0.0017	0.0044	0.0331
G61	2	3	BS	3	0.0434	0.8131	0	0.0057	0	0.0758	0	0	0.0443	0	0.0033	0	0	0	0.0024	0.0119
G61	2	5	BS	3	0.076	0.443	0	0.0341	0	0.4089	0	0.0013	0.0144	0	0.0052	0	0.0026	0	0.0105	0.0039
G61	3	2	BS	1	0.0459	0.464	0	0.0218	0.0003	0.3804	0.0002	0.0003	0.0456	0.0005	0.0156	0.0002	0	0	0.005	0.0204
G61	3	3	BS	1	0.0287	0.7213	0	0.007	0.0003	0.1567	0	0	0.0566	0.0005	0.0153	0	0.0003	0	0.0027	0.0107
G61	3	5	BS	1	0.0446	0.2734	0	0.0704	0.0004	0.5398	0.0009	0.0031	0.0157	0.0004	0.0302	0.0004	0.0004	0.0004	0.0105	0.0092
G61	3	2	BS	2	0.0403	0.4275	0.0005	0.0207	0.0016	0.3877	0	0.0033	0.0654	0.0033	0.0158	0.0022	0.0005	0.0005	0.0049	0.0256
G61	3	3	BS	2	0.029	0.6805	0	0.0041	0	0.1978	0	0	0.065	0.0014	0.0111	0	0	0	0.0014	0.0097
G61	3	5	BS	2	0.0263	0.2061	0	0.0789	0	0.557	0	0.0044	0.0395	0	0.0482	0	0	0	0.0351	0.0044
G61	3	2	BS	3	0.05	0.4426	0	0.0202	0.0005	0.3723	0	0	0.0526	0.0005	0.0206	0.0003	0.0001	0.0007	0.0094	0.0301
G61	3	3	BS	3	0.0263	0.731	0	0.0066	0	0.1588	0	0	0.0454	0.0004	0.0123	0	0	0	0.0027	0.0166
G61	3	5	BS	3	0.0569	0.2121	0.0002	0.1537	0.0007	0.4844	0.0002	0.0007	0.0137	0.0002	0.0224	0	0.0002	0.0002	0.0339	0.0206
G61	4	2	BS	1	0.0869	0.4339	0.0002	0.0503	0.0005	0.2779	0.0007	0.0002	0.0796	0.0005	0.0189	0	0	0	0.0099	0.0406
G61	4	3	BS	1	0.0491	0.693	0	0.0198	0.0003	0.1079	0	0.0003	0.0938	0.001	0.0118	0	0	0	0.0054	0.0175
G61	4	5	BS	1	0.0816	0.2698	0.0005	0.2224	0.0005	0.2889	0.0005	0.0015	0.0596	0.0024	0.0318	0	0.0005	0	0.0254	0.0147
G61	4	2	BS	2	0.0613	0.3067	0	0.0505	0.0003	0.5635	0.0003	0	0.0062	0	0.0023	0	0	0	0.002	0.0069
G61	4	3	BS	2	0.0394	0.7869	0	0.0043	0	0.1624	0	0	0.0047	0	0.0004	0	0	0	0	0.002
G61	4	5	BS	2	0.0581	0.2164	0.0002	0.1183	0.0002	0.5923	0.0002	0.0012	0.0022	0.0004	0.0031	0	0	0	0.0039	0.0037
G61	4	2	BS	3	0.1057	0.3748	0.0002	0.1555	0.0004	0.2326	0.0002	0.0002	0.029	0	0.014	0.0002	0.0006	0.0002	0.0443	0.0421
G61	4	3	BS	3	0.0527	0.6451	0.0003	0.0842	0	0.1233	0.0003	0	0.0285	0	0.0176	0	0	0.001	0.0341	0.0129
G61	4	5	BS	3	0.1178	0.355	0.0005	0.1225	0	0.3534	0.001	0.0016	0.014	0.001	0.0099	0	0	0	0.0135	0.0099
G61	5	2	BS	1	0.0738	0.3656	0	0.0313	0.0006	0.4788	0	0.0012	0.019	0	0.0066	0.0006	0.0006	0	0.0054	0.0166
G61	5	3	BS	1	0.0467	0.738	0	0.0107	0.0008	0.1624	0	0	0.0222	0.0004	0.0027	0	0	0.0004	0.0019	0.0138
G61	5	5	BS	1	0.0507	0.1127	0.0008	0.1296	0.0016	0.6763	0	0	0.0056	0	0.004	0.0008	0.004	0	0.0056	0.0081
G61	5	2	BS	2	0.1164	0.4232	0	0.0234	0	0.3694	0	0	0.0218	0.0008	0.0111	0	0.0004	0.0004	0.0087	0.0245
G61	5	3	BS	2	0.0927	0.7472	0	0.0064	0	0.0936	0	0	0.0275	0.0004	0.0059	0	0	0	0.0008	0.0254
G61	5	5	BS	2	0.0854	0.2228	0.0023	0.1033	0.0016	0.5062	0.0016	0.0031	0.0109	0	0.0085	0	0.0039	0.0031	0.0217	0.0256
G61	5	2	BS	3	0.0976	0.3901	0.0003	0.0447	0	0.4358	0	0	0.0131	0	0.003	0	0	0.0003	0.0026	0.0125
G61	5	3	BS	3	0.0744	0.7598	0	0.0099	0.0008	0.1181	0.0004	0.0004	0.0207	0	0.004	0	0	0.0004	0.0004	0.0107
G61	5	5	BS	3	0.0954	0.1884	0	0.1103	0.0012	0.5793	0.0006	0.0006	0.005	0.0006	0.0068	0	0.0006	0.0019	0.0025	0.0068
G61	5	2	BS	4	0.0514	0.4486	0	0.0217	0	0.4077	0	0	0.0372	0	0.0087	0	0.0006	0.0025	0.0019	0.0198
G61	5	3	BS	4	0.0459	0.7871	0	0.0025	0	0.0918	0	0	0.0392	0.0008	0.0125	0	0.0008	0	0.0042	0.015
G61	5	5	BS	4	0.0549	0.3276	0	0.0705	0	0.4922	0	0.0016	0.011	0	0.0094	0	0	0	0.0219	0.011
G61	6	2	BS	1	0.0917	0.4587	0	0.0157	0.0006	0.3126	0	0	0.0597	0.0006	0.0121	0.0006	0.0006	0	0.0103	0.0368
G61	6	3	BS	1	0.035	0.7156	0	0.0079	0	0.0835	0	0	0.1196	0	0.009	0	0	0	0.0023	0.0271
G61	6	5	BS	1	0.0722	0.4358	0	0.0348	0.0027	0.3396	0	0.0027	0.0455	0	0.0267	0	0.0027	0.0053	0.016	0.016
G61	6	2	BS	2	0.1575	0.4382	0	0.0522	0.0009	0.2984	0	0.0006	0.02	0.0003	0.0051	0	0.0003	0	0.004	0.0225
G61	6	3	BS	2	0.0728	0.7564	0	0.006	0	0.0835	0	0.0009	0.052	0.0004	0.0064	0	0	0	0.003	0.0187
G61	6	5	BS	2	0.1109	0.2933	0.0006	0.0927	0	0.423	0	0.0012	0.0291	0.0006	0.0194	0.0006	0	0.0006	0.0073	0.0206
G61	6	2	BS	3	0.1663	0.304	0	0.1144	0.0015	0.3883	0	0.0008	0.0045	0	0.0015	0	0.0008	0	0.0068	0.0113
G61	6	3	BS	3	0.1124	0.7707	0	0.0133	0.0015	0.1006	0	0	0.0015	0	0	0	0	0	0	0
G61	6	5	BS	3	0.1913	0.2419	0	0.1155	0	0.444	0	0.0036	0	0	0.0036	0	0	0	0	0
G61	1	2	BV	1	0.2126	0.441	0	0.0346	0	0.2429	0	0	0.0227	0	0.0046	0	0.0006	0	0.0049	0.0361
G61	1	3	BV	1	0.1161	0.751	0	0.0049	0	0.0723	0	0	0.0244	0	0.0004	0	0.0004	0	0.0034	0.027
G61	1	5	BV	1	0.2857	0.0422	0.0012	0.4385	0.0012	0.2211	0.0012	0	0.0012	0	0	0	0.0012	0	0	0.0062
G61	1	2	BV	2	0.1661	0.4291	0	0.0278	0	0.3016	0	0	0.0386	0	0.0108	0	0.0009	0	0.0018	0.0233
G61	1	3	BV	2	0.0479	0.7713	0	0.0027	0	0.1463	0	0	0.0253	0	0	0	0	0	0	0.0066
G61	1	5	BV	2	0.1263	0.0632	0	0.3474	0.0053	0.4474	0	0.0053	0	0	0	0	0	0	0	0.0053
G61	1	2	BV	3	0.0989	0.5689	0.0002	0.0144	0.0009	0.2278	0	0	0.0459	0	0.0058	0	0	0	0.0035	0.0337
G61	1	3	BV	3	0.0408	0.7974	0	0.0017	0.0002	0.0761	0	0	0.0488	0	0.0023	0	0	0	0.0009	0.0319
G61	1	5	BV	3	0.1637	0.076	0.0006	0.3537	0.0006	0.3866	0.0006	0.0021	0.0012	0	0.0003	0	0.0003	0	0.0015	0.013
G61	2	2	BV	1	0.0872	0.5703	0	0.0158	0	0.2648	0.0002	0.0005	0.026	0.0002	0.0056	0.0002	0.0005	0	0.0023	0.0263
G61	2	3	BV	1	0.0501	0.7942	0	0.0025	0	0.0983	0	0	0.0369	0	0.0021	0.0002	0	0	0.0015	0.0142
G61	2	5	BV	1	0.0734	0.456	0.0003	0.0316	0.001	0.3874	0	0.0003	0.0241	0.0008	0.0126	0	0.0005	0	0.0046	0.0074
G61	2	2	BV	2	0.0594	0.4897	0	0.0283	0.0005	0.3378	0	0.0024	0.0326	0	0.0134	0.0005	0.0005	0.0005	0.0096	0.0249
G61	2	3	BV	2	0.0329	0.7145	0	0.0063	0.0016	0.1762	0	0	0.0388	0.0016	0.0147	0	0	0.0004	0.0024	0.0107
G61	2	5	BV	2	0.0304	0.3189	0.0006	0.0342	0.0003	0.5814	0	0.0006	0.0108	0	0.0135	0	0	0.0006	0.0055	0.0033
G61	2	2	BV	3	0.0643	0.5964	0	0.022	0	0.2889	0	0.0008	0.0065	0.0008	0.0033	0	0	0	0.0049	0.0122
G61	2	3	BV	3	0.0579	0.8237	0	0.0083	0.0008	0.0836	0	0	0.0091	0	0.0033	0	0	0	0.0017	0.0116
G61	2	5	BV	3	0.0493	0.448	0	0.0427	0	0.444	0	0	0.0027	0	0.004	0	0	0	0.0053	0.004
G61	3	2	BV	1	0.0495	0.5908	0.0011	0.0165	0	0.3003	0	0	0.0165	0.0011	0.0055	0	0	0	0.0011	0.0176
G61	3	3	BV	1	0.0048	0.8317	0	0.0024	0.0024	0.1274	0	0	0.0264	0	0.0024	0	0	0	0	0.0024
G61	3	5	BV	1	0.0161	0.2823	0	0.0242	0	0.6613	0	0.0081	0	0	0.0081	0	0	0	0	0
G61	3	2	BV	2	0.0382	0.4632	0.0002	0.0165	0.0002	0.3919	0	0	0.05	0.0002	0.0149	0	0	0	0.0055	0.0192
G61	3	3	BV	2	0.0186	0.7317	0	0.0035	0.0003	0.1887	0	0.0003	0.0369	0	0.0098	0	0	0	0.0013	0.0091
G61	3	5	BV	2	0.0318	0.2497	0.0012	0.0508	0	0.6216	0.0004	0.0008	0.0151	0	0.0182	0.0004	0	0	0.0062	0.0039
G61	3	2	BV	3	0.0659	0.5734	0	0.0113	0	0.2848	0	0	0.037	0.0006	0.0082	0	0	0	0.0056	0.0132
G61	3	3	BV	3	0.0407	0.7689	0	0.0072	0	0.1401	0	0	0.0335	0	0.0084	0	0	0	0	0.0012
G61	3	5	BV	3	0.0483	0.2156	0	0.0929	0	0.5911	0	0	0.0112	0	0.0223	0	0	0	0.0112	0.0074
G61	4	2	BV	1	0.0801	0.4296	0	0.0291	0.0004	0.4433	0	0.0004	0.0086	0	0.0013	0	0	0	0	0.0073
G61	4	3	BV	1	0.0187	0.8283	0	0.0016	0.0005	0.1263	0	0	0.0203	0	0.0011	0	0	0	0	0.0032
G61	4	5	BV	1	0.0502	0.3656	0	0.0502	0	0.5162	0	0.0007	0.0044	0	0.0074	0	0	0	0.0015	0.0037
G61	4	2	BV	2	0.051	0.382	0	0.0284	0.0004	0.4754	0	0.0004	0.0328	0	0.0072	0.0002	0	0	0.0028	0.0195
G61	4	3	BV	2	0.0129	0.6959	0	0.0015	0.0001	0.2239	0	0.0001	0.0514	0.0007	0.0036	0	0.0001	0	0.0004	0.0093
G61	4	5	BV	2	0.0727	0.243	0.0003	0.0826	0.0007	0.5512	0.0003	0.0005	0.014	0.0005	0.0073	0	0.0003	0	0.0077	0.0189
G61	4	2	BV	3	0.0641	0.4309	0.0003	0.024	0	0.3771	0	0.0003	0.0473	0.0007	0.0151	0	0.0003	0	0.0072	0.0326
G61	4	3	BV	3	0.0247	0.6873	0	0.0055	0.0004	0.1789	0	0.0008	0.069	0.0004	0.0137	0	0	0	0.0031	0.0161
G61	4	5	BV	3	0.0589	0.3105	0.0004	0.0498	0.0004	0.4992	0	0.0004	0.0232	0.0004	0.0282	0.0004	0	0	0.0108	0.0174
G61	5	2	BV	1	0.0723	0.4814	0.0004	0.0235	0	0.3363	0	0.0004	0.0389	0	0.0098	0	0.0004	0.0009	0.0034	0.0321
G61	5	3	BV	1	0.029	0.7949	0	0	0.0004	0.1054	0	0	0.0565	0	0.0023	0	0	0	0.0004	0.0113
G61	5	5	BV	1	0.0491	0.2572	0	0.0471	0.0007	0.5844	0.0013	0.0007	0.0268	0	0.0046	0	0.0013	0.0013	0.0118	0.0137
G61	5	2	BV	2	0.0988	0.471	0	0.0323	0	0.3609	0	0.0003	0.0165	0	0.0015	0	0	0.0003	0.002	0.0165
G61	5	3	BV	2	0.0535	0.7748	0	0.0053	0	0.1043	0	0	0.0429	0	0.0015	0	0	0	0.0005	0.0172
G61	5	5	BV	2	0.0837	0.2288	0.0005	0.1015	0.0015	0.5384	0	0.0005	0.0134	0	0.0094	0	0.0005	0	0.0069	0.0149
G61	5	2	BV	3	0.0466	0.5105	0	0.0077	0	0.3746	0	0	0.0396	0	0.0083	0	0	0	0.0006	0.0121
G61	5	3	BV	3	0.0192	0.864	0	0	0.0006	0.0699	0	0	0.0378	0	0.0019	0	0.0006	0	0.0006	0.0051
G61	5	5	BV	3	0.0587	0.2962	0	0.0425	0.0037	0.5437	0	0.0025	0.02	0.0037	0.005	0	0.0025	0	0.0063	0.015
G61	6	2	BV	1	0.1223	0.4076	0	0.0477	0	0.3413	0	0	0.0234	0.0009	0.0121	0	0	0	0.016	0.0286
G61	6	3	BV	1	0.0794	0.8004	0	0.0062	0	0.0767	0	0	0.018	0	0.0035	0	0	0.0007	0.0028	0.0124
G61	6	5	BV	1	0.1202	0.2923	0.0015	0.0964	0	0.4288	0	0.0015	0.0089	0.0015	0.0178	0	0	0	0.0104	0.0208
G61	6	2	BV	2	0.1727	0.3808	0	0.0496	0.001	0.3499	0.0002	0.0006	0.0151	0.0008	0.0046	0	0.0002	0.0002	0.0034	0.0208
G61	6	3	BV	2	0.0911	0.7622	0	0.0063	0.0027	0.0787	0	0.0003	0.0307	0	0.004	0	0	0	0.001	0.023
G61	6	5	BV	2	0.1232	0.2876	0.0019	0.0895	0.0019	0.414	0.0006	0.0013	0.0127	0.0013	0.0127	0.0006	0.0025	0	0.021	0.0292
G61	6	2	BV	3	0.1911	0.3016	0	0.0803	0.0003	0.3981	0	0.0003	0.0106	0.0003	0.004	0.0003	0	0	0.0023	0.0106
G61	6	3	BV	3	0.1248	0.7527	0	0.0098	0.0004	0.0827	0	0.0004	0.0174	0	0.0013	0	0	0	0.0013	0.0089
G61	6	5	BV	3	0.1273	0.2285	0.0006	0.1212	0.0012	0.5024	0	0.0006	0.0036	0.0006	0.0036	0	0.0006	0	0.0036	0.0061
G61	6	2	BV	4	0.0392	0.2016	0	0.0247	0	0.7095	0	0	0.0078	0.0003	0.0014	0	0.0003	0	0.0042	0.0111
G61	6	3	BV	4	0.0157	0.665	0	0.001	0.0003	0.2943	0	0	0.0097	0	0.0028	0	0	0	0.0028	0.0083
G61	6	5	BV	4	0.0288	0.2533	0.0002	0.0272	0.0002	0.6757	0	0.0003	0.0022	0	0.0022	0	0.0002	0.0002	0.0039	0.0059
G61	1	2	SO	1	0.109	0.4761	0	0.0207	0.0009	0.2882	0.0001	0.0007	0.0498	0.001	0.0121	0.0001	0.0006	0.0001	0.005	0.0355
G61	1	3	SO	1	0.0669	0.7661	0	0.0032	0.0004	0.0949	0	0.0002	0.0385	0.001	0.0034	0	0	0	0.001	0.0247
G61	1	5	SO	1	0.1367	0.069	0	0.3459	0	0.4368	0	0.0034	0.0021	0	0	0	0	0	0.0021	0.0041
G61	2	2	SO	1	0.0672	0.4481	0.0001	0.02	0.0006	0.3155	0	0.0004	0.084	0.0008	0.0212	0.0004	0.0006	0.0007	0.0066	0.0338
G61	2	3	SO	1	0.0442	0.6924	0.0001	0.0063	0.0004	0.1455	0	0	0.0735	0.0004	0.0143	0	0	0.0001	0.0026	0.0202
G61	2	5	SO	1	0.0538	0.3396	0.0002	0.0453	0.0011	0.4825	0	0.0006	0.0315	0.0002	0.0256	0.0004	0.0004	0.0004	0.0061	0.0121
G61	3	2	SO	1	0.0321	0.4542	0.0002	0.0165	0.0013	0.4462	0.0004	0.0004	0.021	0.0002	0.01	0.0004	0.0002	0	0.0027	0.0143
G61	3	3	SO	1	0.0176	0.7345	0	0.0025	0	0.2028	0	0	0.025	0.0003	0.0091	0	0	0	0.0008	0.0074
G61	3	5	SO	1	0.0364	0.2512	0.0003	0.0742	0	0.5773	0.0003	0.0007	0.0111	0.0003	0.0204	0.0007	0	0	0.017	0.01
G61	4	2	SO	1	0.0407	0.6199	0	0.0083	0.0012	0.2259	0	0.0009	0.0718	0.0009	0.0073	0.0002	0	0	0.0035	0.0195
G61	4	3	SO	1	0.0136	0.8615	0	0.0008	0.0008	0.0429	0	0.0002	0.072	0.0002	0.0038	0	0	0	0.0002	0.0038
G61	4	5	SO	1	0.0342	0.7025	0.0003	0.0097	0.0013	0.2022	0	0.0005	0.0258	0	0.0076	0.0003	0	0	0.0021	0.0134
G61	4	2	SO	2	0.1007	0.4035	0.0004	0.0544	0.0002	0.3078	0.0002	0.001	0.0632	0.0002	0.0115	0.0002	0.0002	0	0.0073	0.049
G61	4	3	SO	2	0.0605	0.7097	0	0.0126	0	0.0962	0	0.0004	0.078	0.0004	0.0089	0	0.0004	0	0.0024	0.0305
G61	4	5	SO	2	0.0826	0.3242	0.0018	0.0599	0.0012	0.3309	0	0.0024	0.0997	0.0024	0.0404	0.0006	0.0006	0.0012	0.0196	0.0324
G61	5	2	SO	1	0.0285	0.5051	0	0.0152	0	0.3595	0	0	0.0614	0	0.0158	0	0	0	0.0019	0.0127
G61	5	3	SO	1	0.0152	0.8636	0.0004	0.0023	0	0.076	0	0	0.035	0	0.0034	0	0	0	0	0.0042
G61	5	5	SO	1	0.0304	0.3145	0	0.0141	0	0.5271	0	0.0043	0.0445	0.0022	0.0315	0	0.0011	0	0.0087	0.0217
G61	5	2	SO	2	0.087	0.4327	0	0.0286	0.0011	0.3534	0	0.0007	0.0412	0.0013	0.0194	0.0006	0.0001	0.0003	0.0096	0.0241
G61	5	3	SO	2	0.056	0.7786	0	0.0042	0.0005	0.0769	0	0.0002	0.055	0.0008	0.0055	0	0	0	0.0024	0.02
G61	5	5	SO	2	0.0588	0.1917	0.0008	0.0803	0.0012	0.5927	0.0013	0.001	0.0206	0.0006	0.0188	0.0002	0.0012	0	0.0117	0.0192
G61	1	2	SV	1	0.2576	0.3837	0	0.037	0	0.2359	0	0	0.0217	0	0.0011	0	0	0	0.0033	0.0598
G61	1	3	SV	1	0.2062	0.6299	0	0.0085	0.0014	0.1088	0	0	0.0099	0	0	0	0	0	0.0028	0.0325
G61	1	5	SV	1	0.3142	0.0242	0	0.4985	0	0.145	0	0.003	0	0	0	0	0	0	0	0.0151
G61	1	2	SV	2	0.1251	0.5451	0	0.0229	0	0.2355	0	0	0.022	0	0.0032	0	0.0005	0	0.0069	0.0389
G61	1	3	SV	2	0.0711	0.8207	0	0.0065	0	0.0711	0	0.0006	0.0123	0	0.0012	0	0.0006	0	0.0006	0.0153
G61	1	5	SV	2	0.2121	0.0386	0	0.4477	0	0.2824	0	0.0014	0.0014	0	0	0	0.0014	0	0.0055	0.0096
G61	1	2	SV	3	0.0513	0.5504	0	0.0052	0	0.3087	0	0	0.0435	0	0.013	0	0	0	0.0035	0.0243
G61	1	3	SV	3	0.0251	0.8127	0	0.0019	0	0.1004	0	0	0.0425	0.001	0.0048	0	0	0	0	0.0116
G61	1	5	SV	3	0.1196	0.0632	0	0.3883	0	0.4153	0	0.0045	0	0	0	0	0	0	0	0.009
G61	1	2	SV	4	0.0916	0.3796	0.001	0.037	0	0.463	0	0	0.0134	0	0	0	0	0	0	0.0144
G61	1	3	SV	4	0.0893	0.6964	0	0.0179	0	0.1799	0	0	0.0041	0	0	0	0	0	0	0.0124
G61	1	5	SV	4	0.1283	0.0214	0	0.508	0.0053	0.3316	0	0.0053	0	0	0	0	0	0	0	0
G61	2	2	SV	1	0.1908	0.3357	0	0.1379	0	0.3047	0	0	0.006	0	0.004	0	0	0	0.004	0.017
G61	2	3	SV	1	0.1693	0.5954	0	0.0428	0	0.1783	0	0	0.0018	0	0.0018	0	0	0	0.0036	0.0071
G61	2	5	SV	1	0.1312	0.2599	0	0.1337	0	0.4728	0	0	0	0	0	0	0	0	0	0.0025
G61	2	2	SV	2	0.0773	0.5094	0	0.0168	0.0007	0.1804	0	0.001	0.1129	0.001	0.0238	0	0.0017	0	0.0115	0.0633
G61	2	3	SV	2	0.0671	0.7128	0	0.0038	0	0.0724	0	0	0.0815	0	0.0148	0	0	0	0.0049	0.0428
G61	2	5	SV	2	0.0754	0.4099	0	0.0528	0.0035	0.3648	0	0.0007	0.0359	0.0014	0.0204	0.0014	0.0007	0	0.007	0.0261
G61	2	2	SV	3	0.0596	0.5606	0	0.0147	0.0005	0.2361	0.0005	0.0005	0.0714	0.0015	0.0156	0.001	0.0005	0.001	0.0054	0.0313
G61	2	3	SV	3	0.0435	0.7601	0	0.0031	0.0006	0.1181	0	0	0.041	0	0.0081	0.0006	0.0012	0.0006	0.0037	0.0193
G61	2	5	SV	3	0.0479	0.3742	0.0011	0.0445	0.0033	0.441	0.0033	0.0067	0.0278	0.0022	0.0122	0	0.0033	0.0022	0.0089	0.0212
G61	3	2	SV	1	0.0854	0.0727	0.0001	0.4025	0.0001	0.3519	0.0002	0	0.0159	0	0.0171	0	0.0001	0.0002	0.0382	0.0156
G61	3	3	SV	1	0.1939	0.1221	0	0.3208	0	0.2935	0	0.0001	0.0073	0.0001	0.014	0	0.0001	0	0.0327	0.0154
G61	3	5	SV	1	0.0163	0.0028	0.0002	0.8193	0	0.083	0.0009	0.0003	0.0003	0	0.0036	0	0.0001	0.0002	0.0713	0.0018
G61	3	2	SV	2	0.0474	0.4071	0.0002	0.0297	0.0003	0.4461	0	0.0002	0.032	0	0.0085	0	0	0	0.0041	0.0246
G61	3	3	SV	2	0.0228	0.634	0	0.0106	0.0002	0.2624	0	0	0.0392	0.0002	0.0115	0	0	0	0.0053	0.0137
G61	3	5	SV	2	0.0193	0.1212	0	0.1569	0.0009	0.6678	0	0.0009	0.0078	0	0.0155	0	0	0	0.0059	0.0037
G61	4	2	SV	1	0.0882	0.3295	0	0.0783	0.0004	0.3859	0.0002	0	0.0326	0.0002	0.0144	0	0	0	0.0154	0.055
G61	4	3	SV	1	0.0557	0.625	0.0002	0.0246	0	0.1817	0	0	0.0492	0	0.0126	0	0	0	0.0095	0.0415
G61	4	5	SV	1	0.1017	0.245	0.0004	0.2429	0.0001	0.3205	0.0002	0.0002	0.0156	0.0004	0.0105	0	0	0	0.0344	0.0278
G61	4	2	SV	2	0.0402	0.5491	0	0.0167	0.0005	0.3482	0	0.0003	0.0298	0	0.0044	0.0003	0	0.0003	0.0016	0.0087
G61	4	3	SV	2	0.0192	0.8021	0	0.0064	0.0011	0.1251	0	0	0.0355	0	0.0028	0	0	0	0.0014	0.0064
G61	4	5	SV	2	0.0562	0.4251	0.0006	0.0388	0.0012	0.4446	0	0.0003	0.0141	0.0003	0.0072	0	0.0006	0.0003	0.0015	0.0093
G61	6	2	SV	1	0.1897	0.0402	0	0.0737	0	0.0257	0	0	0.0413	0	0.0078	0	0	0.0011	0.1417	0.4788
G61	6	3	SV	1	0.1124	0.1158	0	0.0358	0	0.0256	0	0	0.1244	0	0.0358	0	0.0017	0	0.1175	0.431
G61	6	5	SV	1	0.2457	0.0656	0	0.1473	0.0005	0.0294	0	0	0.0441	0	0.0206	0	0	0.0015	0.1439	0.3015
G61	6	2	SV	2	0.0929	0.2091	0.0002	0.1349	0.0009	0.4966	0	0.0002	0.0089	0	0.0082	0.0002	0.0002	0	0.035	0.0127
G61	6	3	SV	2	0.0618	0.5557	0	0.0463	0	0.2779	0	0	0.0216	0.0002	0.0094	0	0.0002	0	0.0103	0.0164
G61	6	5	SV	2	0.0361	0.0826	0.0001	0.2365	0	0.6069	0.0004	0.0008	0.0036	0	0.0053	0	0	0.0001	0.0242	0.0032
G61	1	2	VO	1	0.0815	0.6031	0	0.0139	0.0006	0.194	0	0	0.0654	0.0011	0.0133	0	0	0	0.0011	0.0261
G61	1	3	VO	1	0.0442	0.8105	0	0.0029	0	0.0465	0	0	0.0706	0.0011	0.0034	0	0	0	0.0011	0.0195
G61	1	5	VO	1	0.1412	0.098	0	0.2708	0.0017	0.4718	0	0.0017	0.0033	0	0	0	0.0017	0	0.0033	0.0066
G61	1	2	VO	2	0.049	0.4722	0.0003	0.0243	0.0003	0.3566	0	0	0.044	0.0003	0.0238	0	0.0003	0	0.0081	0.0209
G61	1	3	VO	2	0.0338	0.7799	0	0.0092	0	0.1046	0	0	0.0422	0.0004	0.0123	0	0	0	0.0048	0.0127
G61	1	5	VO	2	0.1774	0.0717	0	0.3746	0	0.3513	0	0	0	0	0	0	0.0018	0	0.0036	0.0197
G61	2	2	VO	1	0.079	0.4782	0.0006	0.0275	0.0015	0.316	0	0.0006	0.0422	0.0005	0.0125	0	0.002	0.0018	0.0083	0.0292
G61	2	3	VO	1	0.0431	0.7919	0	0.0042	0.0002	0.1116	0	0	0.0247	0	0.0027	0	0.0008	0.0006	0.0041	0.0162
G61	2	5	VO	1	0.0354	0.5075	0.0004	0.0221	0.0006	0.406	0	0.001	0.0087	0.0002	0.0058	0.0002	0.0008	0.0008	0.0031	0.0076
G61	3	2	VO	1	0.0466	0.4434	0	0.0297	0.0016	0.3663	0	0.0008	0.041	0.0004	0.0241	0	0.0016	0.0004	0.0157	0.0285
G61	3	3	VO	1	0.0409	0.72	0	0.007	0.0009	0.1539	0	0.0009	0.0417	0	0.0122	0	0	0	0.0087	0.0139
G61	3	5	VO	1	0.048	0.2731	0	0.1015	0	0.5037	0	0.0018	0.0185	0	0.0295	0	0	0	0.0111	0.0129
G61	3	2	VO	2	0.0466	0.4434	0	0.0297	0.0016	0.3663	0	0.0008	0.041	0.0004	0.0241	0	0.0016	0.0004	0.0157	0.0285
G61	3	3	VO	2	0.0409	0.72	0	0.007	0.0009	0.1539	0	0.0009	0.0417	0	0.0122	0	0	0	0.0087	0.0139
G61	3	5	VO	2	0.048	0.2731	0	0.1015	0	0.5037	0	0.0018	0.0185	0	0.0295	0	0	0	0.0111	0.0129
G61	4	2	VO	1	0.0816	0.4379	0.0005	0.0683	0.0007	0.342	0.0002	0.001	0.0281	0.0005	0.0073	0.0005	0	0	0.0092	0.0223
G61	4	3	VO	1	0.0589	0.7347	0.0004	0.0253	0.0004	0.1282	0	0.0007	0.032	0	0.0045	0	0	0	0.0037	0.0112
G61	4	5	VO	1	0.0779	0.3135	0	0.1418	0	0.4345	0	0.0004	0.0104	0.0004	0.006	0	0.0004	0	0.006	0.0088
G61	4	2	VO	2	0.0655	0.5264	0	0.0253	0.0007	0.245	0	0.0007	0.0681	0	0.0249	0	0	0.0007	0.0078	0.0346
G61	4	3	VO	2	0.0363	0.8122	0	0.0061	0.0005	0.0535	0	0	0.0707	0	0.0045	0	0	0	0.0005	0.0156
G61	4	5	VO	2	0.0584	0.3234	0	0.0597	0.0013	0.3714	0.0013	0.0026	0.0545	0	0.0948	0	0	0.0013	0.0156	0.0156
G61	4	2	VO	3	0.0454	0.0555	0	0.2911	0	0.1695	0	0.0006	0.0365	0.0006	0.0951	0	0	0	0.1916	0.1141
G61	4	3	VO	3	0.096	0.0799	0	0.2158	0	0.1697	0	0	0.0599	0	0.1513	0	0	0	0.1367	0.0906
G61	4	5	VO	3	0.0218	0.0043	0	0.3177	0	0.048	0.0003	0	0.0072	0	0.1147	0.0006	0	0.0007	0.424	0.0607
G61	5	2	VO	1	0.1127	0.3364	0.0003	0.0578	0.001	0.4412	0	0.0007	0.0193	0.0007	0.009	0	0.0003	0.0003	0.004	0.0163
G61	5	3	VO	1	0.1135	0.6999	0.0006	0.0103	0	0.1244	0	0	0.0302	0	0.004	0	0	0	0.0017	0.0154
G61	5	5	VO	1	0.074	0.1532	0.0013	0.1691	0	0.5614	0	0.0026	0.0066	0.0013	0.0119	0	0.0013	0	0.0053	0.0119
G61	5	2	VO	2	0.1485	0.3904	0	0.0701	0.003	0.3188	0	0	0.0271	0.0023	0.0083	0	0.0008	0	0.006	0.0249
G61	5	3	VO	2	0.1249	0.7397	0	0.0141	0	0.0801	0	0	0.0177	0	0.0024	0	0.0012	0	0.0012	0.0188
G61	5	5	VO	2	0.1026	0.2252	0.0066	0.1656	0.0033	0.4669	0.0033	0	0.0033	0	0	0	0.0033	0.0033	0	0.0166
G61	6	2	VO	1	0.0837	0.308	0	0.0391	0	0.5439	0	0	0.012	0	0.0041	0	0	0	0.0028	0.0064
G61	6	3	VO	1	0.095	0.7489	0	0.0057	0	0.1221	0	0	0.0151	0	0	0	0	0	0.0006	0.0126
G61	6	5	VO	1	0.0608	0.28	0.0015	0.0723	0.0008	0.5692	0.0008	0.0008	0.0031	0.0008	0.0031	0	0	0	0.0023	0.0046
G61	6	2	VO	2	0.1401	0.2229	0	0.1326	0	0.4722	0	0	0.0117	0	0.005	0	0	0	0.0004	0.0151
G61	6	3	VO	2	0.1034	0.7297	0	0.0055	0.0007	0.1455	0	0	0.0055	0	0.0007	0	0	0	0.0007	0.0083
G61	6	5	VO	2	0.0689	0.1295	0	0.2068	0.0012	0.5713	0	0.0012	0.0084	0.0006	0.0066	0	0	0	0.0018	0.0036
