# Supplementary material for: Phenotyping clonal populations of glioma stem cell reveals a high degree of plasticity in response to changes of microenvironment
Source: Lab Invest. 2021 Nov 15;102(2):172–84. doi: 10.1038/s41374-021-00695-2 (PMC8784315; doi:10.1038/s41374-021-00695-2)
Supplement: Supplementary file 3 — Supplemental data 2 [file 41374_2021_695_MOESM3_ESM.xlsx]

## Sheet: Cell_numbers
Culture	Batch	Passage	ALL	BS	BV	BO	SV	SO	VO	Other
G19	1	0	315830	40330	43298	46632	40554	62865	41302	-
G19	2	0	315830	40330	43298	46632	40554	62865	41302	-
G19	3	0	315830	40330	43298	46632	40554	62865	41302	-
G19	4	0	315830	40330	43298	46632	40554	62865	41302	-
G19	5	0	315830	40330	43298	46632	40554	62865	41302	-
G19	6	0	315830	40330	43298	46632	40554	62865	41302	-
G61	1	0	107321	17501	14458	19746	11389	14382	11435	-
G61	2	0	107321	17501	14458	19746	11389	14382	11435	-
G61	3	0	107321	17501	14458	19746	11389	14382	11435	-
G61	4	0	107321	17501	14458	19746	11389	14382	11435	-
G61	5	0	107321	17501	14458	19746	11389	14382	11435	-
G61	6	0	107321	17501	14458	19746	11389	14382	11435	-
G19	1	2	185403	30100	24164	30201	16765	30228	15609	24405
G19	1	3	309042	54321	44118	51279	22892	41227	18175	45244
G19	1	5	205634	53786	27964	34266	7447	18238	5805	37460
G19	2	2	158366	23168	15560	18267	19540	25151	25145	19160
G19	2	3	156397	25872	12218	15358	17532	23820	21325	22718
G19	2	5	194405	42590	11300	12258	20877	23168	22254	37727
G19	3	2	150950	30648	10756	23855	19033	24588	16624	16695
G19	3	3	163492	32082	10638	26701	18932	24647	17735	16489
G19	3	5	204652	50089	7645	31449	18718	22601	17239	23922
G19	4	2	133569	14449	7922	25250	20319	22951	18508	14556
G19	4	3	135352	16395	6793	25405	19434	22054	18839	10267
G19	4	5	192515	35000	6176	31106	24347	25472	25229	15728
G19	5	2	191703	15200	21748	28619	16497	46173	26555	25414
G19	5	3	188470	12385	20985	26758	15211	49832	24521	23696
G19	5	5	199571	8050	13471	20677	13733	65023	21830	27758
G19	6	2	131745	7904	8968	17416	18152	29770	20801	22371
G19	6	3	115291	5822	8108	14021	16625	27101	16582	18425
G19	6	5	184000	6669	15091	15753	25677	55743	17795	25973
G61	1	2	101040	20142	11971	21755	6547	10158	8551	15902
G61	1	3	81903	14841	11090	21376	4920	7097	6006	12736
G61	1	5	35967	6055	4857	9791	2130	1962	1660	8530
G61	2	2	107390	17318	15683	17202	9883	15195	9135	15409
G61	2	3	84693	14939	14239	12744	7423	10691	6634	14046
G61	2	5	101612	34928	12495	14750	4240	6304	6182	18740
G61	3	2	109586	21909	13009	18502	19425	12024	5796	11174
G61	3	3	63899	12410	7861	10008	14957	6803	2408	6414
G61	3	5	126086	8866	5167	13637	72576	5511	1105	14861
G61	4	2	118555	14878	19670	20511	13316	13678	11860	13784
G61	4	3	80954	9893	17665	14092	10362	8550	7729	8540
G61	4	5	100638	11116	28548	12675	14474	6654	13205	8260
G61	5	2	96124	15718	13930	20122	6337	14855	6728	8756
G61	5	3	76116	12337	13966	17020	4254	12261	3677	8598
G61	5	5	51724	6647	8258	13438	2981	8316	1725	6593
G61	6	2	99252	10317	22476	19843	8874	9696	7188	14023
G61	6	3	66724	6185	14520	16327	6421	4657	4447	11112
G61	6	5	80476	4030	13570	23307	11454	2118	3911	18960

## Sheet: Phenotypes
Culture	Batch	Passage	Level	CD44+ only	CD44+ CD133+	CD44+ CD15+	CD44+A2B5+	CD44+CD133+CD15+	CD44+CD133+A2B5+	CD44+CD15+A2B5+	CD44+CD133+CD15A2B5+	CD133+ only	CD133+CD15+	CD133+A2B5+	CD133+CD15+A2B5+	CD15+ only	CD15+A2B5+	A2B5+ only	neg	Comment
G19	1	0	Whole	0.0537	0.0085	0.0001	0.6426	0	0.1584	0.0001	0.0004	0.0037	0	0.0059	0.0001	0	0	0.0744	0.0521	Repeated for each batch
G19	2	0	Whole	0.0537	0.0085	0.0001	0.6426	0	0.1584	0.0001	0.0004	0.0037	0	0.0059	0.0001	0	0	0.0744	0.0521	Repeated for each batch
G19	3	0	Whole	0.0537	0.0085	0.0001	0.6426	0	0.1584	0.0001	0.0004	0.0037	0	0.0059	0.0001	0	0	0.0744	0.0521	Repeated for each batch
G19	4	0	Whole	0.0537	0.0085	0.0001	0.6426	0	0.1584	0.0001	0.0004	0.0037	0	0.0059	0.0001	0	0	0.0744	0.0521	Repeated for each batch
G19	5	0	Whole	0.0537	0.0085	0.0001	0.6426	0	0.1584	0.0001	0.0004	0.0037	0	0.0059	0.0001	0	0	0.0744	0.0521	Repeated for each batch
G19	6	0	Whole	0.0537	0.0085	0.0001	0.6426	0	0.1584	0.0001	0.0004	0.0037	0	0.0059	0.0001	0	0	0.0744	0.0521	Repeated for each batch
G61	1	0	Whole	0.1475	0.2001	0.0009	0.174	0.0011	0.415	0.0015	0.0033	0.0087	0.0003	0.0108	0.0003	0.0004	0	0.018	0.0178	Repeated for each batch
G61	2	0	Whole	0.1475	0.2001	0.0009	0.174	0.0011	0.415	0.0015	0.0033	0.0087	0.0003	0.0108	0.0003	0.0004	0	0.018	0.0178	Repeated for each batch
G61	3	0	Whole	0.1475	0.2001	0.0009	0.174	0.0011	0.415	0.0015	0.0033	0.0087	0.0003	0.0108	0.0003	0.0004	0	0.018	0.0178	Repeated for each batch
G61	4	0	Whole	0.1475	0.2001	0.0009	0.174	0.0011	0.415	0.0015	0.0033	0.0087	0.0003	0.0108	0.0003	0.0004	0	0.018	0.0178	Repeated for each batch
G61	5	0	Whole	0.1475	0.2001	0.0009	0.174	0.0011	0.415	0.0015	0.0033	0.0087	0.0003	0.0108	0.0003	0.0004	0	0.018	0.0178	Repeated for each batch
G61	6	0	Whole	0.1475	0.2001	0.0009	0.174	0.0011	0.415	0.0015	0.0033	0.0087	0.0003	0.0108	0.0003	0.0004	0	0.018	0.0178	Repeated for each batch
G19	1	0	BS	0.0584	0.0099	0	0.6663	0	0.1485	0.0001	0.0002	0.0033	0	0.0048	0.0001	0	0	0.0626	0.0455	Repeated for each batch
G19	2	0	BS	0.0584	0.0099	0	0.6663	0	0.1485	0.0001	0.0002	0.0033	0	0.0048	0.0001	0	0	0.0626	0.0455	Repeated for each batch
G19	3	0	BS	0.0584	0.0099	0	0.6663	0	0.1485	0.0001	0.0002	0.0033	0	0.0048	0.0001	0	0	0.0626	0.0455	Repeated for each batch
G19	4	0	BS	0.0584	0.0099	0	0.6663	0	0.1485	0.0001	0.0002	0.0033	0	0.0048	0.0001	0	0	0.0626	0.0455	Repeated for each batch
G19	5	0	BS	0.0584	0.0099	0	0.6663	0	0.1485	0.0001	0.0002	0.0033	0	0.0048	0.0001	0	0	0.0626	0.0455	Repeated for each batch
G19	6	0	BS	0.0584	0.0099	0	0.6663	0	0.1485	0.0001	0.0002	0.0033	0	0.0048	0.0001	0	0	0.0626	0.0455	Repeated for each batch
G61	1	0	BS	0.1332	0.2069	0.0006	0.151	0.0018	0.4477	0.0007	0.004	0.0085	0.0001	0.0103	0.0005	0.0003	0	0.0158	0.0181	Repeated for each batch
G61	2	0	BS	0.1332	0.2069	0.0006	0.151	0.0018	0.4477	0.0007	0.004	0.0085	0.0001	0.0103	0.0005	0.0003	0	0.0158	0.0181	Repeated for each batch
G61	3	0	BS	0.1332	0.2069	0.0006	0.151	0.0018	0.4477	0.0007	0.004	0.0085	0.0001	0.0103	0.0005	0.0003	0	0.0158	0.0181	Repeated for each batch
G61	4	0	BS	0.1332	0.2069	0.0006	0.151	0.0018	0.4477	0.0007	0.004	0.0085	0.0001	0.0103	0.0005	0.0003	0	0.0158	0.0181	Repeated for each batch
G61	5	0	BS	0.1332	0.2069	0.0006	0.151	0.0018	0.4477	0.0007	0.004	0.0085	0.0001	0.0103	0.0005	0.0003	0	0.0158	0.0181	Repeated for each batch
G61	6	0	BS	0.1332	0.2069	0.0006	0.151	0.0018	0.4477	0.0007	0.004	0.0085	0.0001	0.0103	0.0005	0.0003	0	0.0158	0.0181	Repeated for each batch
G19	1	0	BV	0.0503	0.0064	0	0.64	0	0.1848	0.0001	0.0004	0.004	0	0.0067	0	0	0	0.0618	0.0454	Repeated for each batch
G19	2	0	BV	0.0503	0.0064	0	0.64	0	0.1848	0.0001	0.0004	0.004	0	0.0067	0	0	0	0.0618	0.0454	Repeated for each batch
G19	3	0	BV	0.0503	0.0064	0	0.64	0	0.1848	0.0001	0.0004	0.004	0	0.0067	0	0	0	0.0618	0.0454	Repeated for each batch
G19	4	0	BV	0.0503	0.0064	0	0.64	0	0.1848	0.0001	0.0004	0.004	0	0.0067	0	0	0	0.0618	0.0454	Repeated for each batch
G19	5	0	BV	0.0503	0.0064	0	0.64	0	0.1848	0.0001	0.0004	0.004	0	0.0067	0	0	0	0.0618	0.0454	Repeated for each batch
G19	6	0	BV	0.0503	0.0064	0	0.64	0	0.1848	0.0001	0.0004	0.004	0	0.0067	0	0	0	0.0618	0.0454	Repeated for each batch
G61	1	0	BV	0.1347	0.1997	0.0011	0.1646	0.0011	0.4378	0.0019	0.0035	0.0092	0.0003	0.0106	0.0004	0.0003	0	0.0155	0.0187	Repeated for each batch
G61	2	0	BV	0.1347	0.1997	0.0011	0.1646	0.0011	0.4378	0.0019	0.0035	0.0092	0.0003	0.0106	0.0004	0.0003	0	0.0155	0.0187	Repeated for each batch
G61	3	0	BV	0.1347	0.1997	0.0011	0.1646	0.0011	0.4378	0.0019	0.0035	0.0092	0.0003	0.0106	0.0004	0.0003	0	0.0155	0.0187	Repeated for each batch
G61	4	0	BV	0.1347	0.1997	0.0011	0.1646	0.0011	0.4378	0.0019	0.0035	0.0092	0.0003	0.0106	0.0004	0.0003	0	0.0155	0.0187	Repeated for each batch
G61	5	0	BV	0.1347	0.1997	0.0011	0.1646	0.0011	0.4378	0.0019	0.0035	0.0092	0.0003	0.0106	0.0004	0.0003	0	0.0155	0.0187	Repeated for each batch
G61	6	0	BV	0.1347	0.1997	0.0011	0.1646	0.0011	0.4378	0.0019	0.0035	0.0092	0.0003	0.0106	0.0004	0.0003	0	0.0155	0.0187	Repeated for each batch
G19	1	0	BO	0.0507	0.0082	0	0.6596	0	0.1451	0	0.0004	0.0029	0	0.0058	0.0001	0	0	0.0759	0.0513	Repeated for each batch
G19	2	0	BO	0.0507	0.0082	0	0.6596	0	0.1451	0	0.0004	0.0029	0	0.0058	0.0001	0	0	0.0759	0.0513	Repeated for each batch
G19	3	0	BO	0.0507	0.0082	0	0.6596	0	0.1451	0	0.0004	0.0029	0	0.0058	0.0001	0	0	0.0759	0.0513	Repeated for each batch
G19	4	0	BO	0.0507	0.0082	0	0.6596	0	0.1451	0	0.0004	0.0029	0	0.0058	0.0001	0	0	0.0759	0.0513	Repeated for each batch
G19	5	0	BO	0.0507	0.0082	0	0.6596	0	0.1451	0	0.0004	0.0029	0	0.0058	0.0001	0	0	0.0759	0.0513	Repeated for each batch
G19	6	0	BO	0.0507	0.0082	0	0.6596	0	0.1451	0	0.0004	0.0029	0	0.0058	0.0001	0	0	0.0759	0.0513	Repeated for each batch
G61	1	0	BO	0.1502	0.192	0.0013	0.179	0.0011	0.4172	0.0018	0.0023	0.0095	0.0003	0.0105	0.0004	0.0004	0	0.0163	0.0175	Repeated for each batch
G61	2	0	BO	0.1502	0.192	0.0013	0.179	0.0011	0.4172	0.0018	0.0023	0.0095	0.0003	0.0105	0.0004	0.0004	0	0.0163	0.0175	Repeated for each batch
G61	3	0	BO	0.1502	0.192	0.0013	0.179	0.0011	0.4172	0.0018	0.0023	0.0095	0.0003	0.0105	0.0004	0.0004	0	0.0163	0.0175	Repeated for each batch
G61	4	0	BO	0.1502	0.192	0.0013	0.179	0.0011	0.4172	0.0018	0.0023	0.0095	0.0003	0.0105	0.0004	0.0004	0	0.0163	0.0175	Repeated for each batch
G61	5	0	BO	0.1502	0.192	0.0013	0.179	0.0011	0.4172	0.0018	0.0023	0.0095	0.0003	0.0105	0.0004	0.0004	0	0.0163	0.0175	Repeated for each batch
G61	6	0	BO	0.1502	0.192	0.0013	0.179	0.0011	0.4172	0.0018	0.0023	0.0095	0.0003	0.0105	0.0004	0.0004	0	0.0163	0.0175	Repeated for each batch
G19	1	0	SV	0.0513	0.0091	0.0001	0.6805	0	0.1555	0.0002	0.0002	0.0034	0	0.0043	0.0001	0	0	0.0537	0.0414	Repeated for each batch
G19	2	0	SV	0.0513	0.0091	0.0001	0.6805	0	0.1555	0.0002	0.0002	0.0034	0	0.0043	0.0001	0	0	0.0537	0.0414	Repeated for each batch
G19	3	0	SV	0.0513	0.0091	0.0001	0.6805	0	0.1555	0.0002	0.0002	0.0034	0	0.0043	0.0001	0	0	0.0537	0.0414	Repeated for each batch
G19	4	0	SV	0.0513	0.0091	0.0001	0.6805	0	0.1555	0.0002	0.0002	0.0034	0	0.0043	0.0001	0	0	0.0537	0.0414	Repeated for each batch
G19	5	0	SV	0.0513	0.0091	0.0001	0.6805	0	0.1555	0.0002	0.0002	0.0034	0	0.0043	0.0001	0	0	0.0537	0.0414	Repeated for each batch
G19	6	0	SV	0.0513	0.0091	0.0001	0.6805	0	0.1555	0.0002	0.0002	0.0034	0	0.0043	0.0001	0	0	0.0537	0.0414	Repeated for each batch
G61	1	0	SV	0.1419	0.2041	0.0007	0.1683	0.0013	0.4313	0.0006	0.0033	0.0075	0.0002	0.0091	0.0002	0.0004	0	0.0162	0.0147	Repeated for each batch
G61	2	0	SV	0.1419	0.2041	0.0007	0.1683	0.0013	0.4313	0.0006	0.0033	0.0075	0.0002	0.0091	0.0002	0.0004	0	0.0162	0.0147	Repeated for each batch
G61	3	0	SV	0.1419	0.2041	0.0007	0.1683	0.0013	0.4313	0.0006	0.0033	0.0075	0.0002	0.0091	0.0002	0.0004	0	0.0162	0.0147	Repeated for each batch
G61	4	0	SV	0.1419	0.2041	0.0007	0.1683	0.0013	0.4313	0.0006	0.0033	0.0075	0.0002	0.0091	0.0002	0.0004	0	0.0162	0.0147	Repeated for each batch
G61	5	0	SV	0.1419	0.2041	0.0007	0.1683	0.0013	0.4313	0.0006	0.0033	0.0075	0.0002	0.0091	0.0002	0.0004	0	0.0162	0.0147	Repeated for each batch
G61	6	0	SV	0.1419	0.2041	0.0007	0.1683	0.0013	0.4313	0.0006	0.0033	0.0075	0.0002	0.0091	0.0002	0.0004	0	0.0162	0.0147	Repeated for each batch
G19	1	0	SO	0.0575	0.0093	0.0001	0.6275	0	0.1506	0.0001	0.0003	0.0039	0	0.0066	0.0001	0	0	0.0866	0.0573	Repeated for each batch
G19	2	0	SO	0.0575	0.0093	0.0001	0.6275	0	0.1506	0.0001	0.0003	0.0039	0	0.0066	0.0001	0	0	0.0866	0.0573	Repeated for each batch
G19	3	0	SO	0.0575	0.0093	0.0001	0.6275	0	0.1506	0.0001	0.0003	0.0039	0	0.0066	0.0001	0	0	0.0866	0.0573	Repeated for each batch
G19	4	0	SO	0.0575	0.0093	0.0001	0.6275	0	0.1506	0.0001	0.0003	0.0039	0	0.0066	0.0001	0	0	0.0866	0.0573	Repeated for each batch
G19	5	0	SO	0.0575	0.0093	0.0001	0.6275	0	0.1506	0.0001	0.0003	0.0039	0	0.0066	0.0001	0	0	0.0866	0.0573	Repeated for each batch
G19	6	0	SO	0.0575	0.0093	0.0001	0.6275	0	0.1506	0.0001	0.0003	0.0039	0	0.0066	0.0001	0	0	0.0866	0.0573	Repeated for each batch
G61	1	0	SO	0.1343	0.1989	0.0008	0.1545	0.0015	0.4481	0.0013	0.0034	0.0086	0.0004	0.0112	0.0005	0.0003	0	0.0172	0.0186	Repeated for each batch
G61	2	0	SO	0.1343	0.1989	0.0008	0.1545	0.0015	0.4481	0.0013	0.0034	0.0086	0.0004	0.0112	0.0005	0.0003	0	0.0172	0.0186	Repeated for each batch
G61	3	0	SO	0.1343	0.1989	0.0008	0.1545	0.0015	0.4481	0.0013	0.0034	0.0086	0.0004	0.0112	0.0005	0.0003	0	0.0172	0.0186	Repeated for each batch
G61	4	0	SO	0.1343	0.1989	0.0008	0.1545	0.0015	0.4481	0.0013	0.0034	0.0086	0.0004	0.0112	0.0005	0.0003	0	0.0172	0.0186	Repeated for each batch
G61	5	0	SO	0.1343	0.1989	0.0008	0.1545	0.0015	0.4481	0.0013	0.0034	0.0086	0.0004	0.0112	0.0005	0.0003	0	0.0172	0.0186	Repeated for each batch
G61	6	0	SO	0.1343	0.1989	0.0008	0.1545	0.0015	0.4481	0.0013	0.0034	0.0086	0.0004	0.0112	0.0005	0.0003	0	0.0172	0.0186	Repeated for each batch
G19	1	0	VO	0.055	0.009	0	0.6434	0	0.1509	0.0001	0.0005	0.0039	0	0.0056	0	0	0	0.076	0.0556	Repeated for each batch
G19	2	0	VO	0.055	0.009	0	0.6434	0	0.1509	0.0001	0.0005	0.0039	0	0.0056	0	0	0	0.076	0.0556	Repeated for each batch
G19	3	0	VO	0.055	0.009	0	0.6434	0	0.1509	0.0001	0.0005	0.0039	0	0.0056	0	0	0	0.076	0.0556	Repeated for each batch
G19	4	0	VO	0.055	0.009	0	0.6434	0	0.1509	0.0001	0.0005	0.0039	0	0.0056	0	0	0	0.076	0.0556	Repeated for each batch
G19	5	0	VO	0.055	0.009	0	0.6434	0	0.1509	0.0001	0.0005	0.0039	0	0.0056	0	0	0	0.076	0.0556	Repeated for each batch
G19	6	0	VO	0.055	0.009	0	0.6434	0	0.1509	0.0001	0.0005	0.0039	0	0.0056	0	0	0	0.076	0.0556	Repeated for each batch
G61	1	0	VO	0.1692	0.1778	0.0011	0.2	0.0019	0.3843	0.0025	0.0022	0.0085	0.0001	0.0095	0.0003	0.0003	0	0.0213	0.0205	Repeated for each batch
G61	2	0	VO	0.1692	0.1778	0.0011	0.2	0.0019	0.3843	0.0025	0.0022	0.0085	0.0001	0.0095	0.0003	0.0003	0	0.0213	0.0205	Repeated for each batch
G61	3	0	VO	0.1692	0.1778	0.0011	0.2	0.0019	0.3843	0.0025	0.0022	0.0085	0.0001	0.0095	0.0003	0.0003	0	0.0213	0.0205	Repeated for each batch
G61	4	0	VO	0.1692	0.1778	0.0011	0.2	0.0019	0.3843	0.0025	0.0022	0.0085	0.0001	0.0095	0.0003	0.0003	0	0.0213	0.0205	Repeated for each batch
G61	5	0	VO	0.1692	0.1778	0.0011	0.2	0.0019	0.3843	0.0025	0.0022	0.0085	0.0001	0.0095	0.0003	0.0003	0	0.0213	0.0205	Repeated for each batch
G61	6	0	VO	0.1692	0.1778	0.0011	0.2	0.0019	0.3843	0.0025	0.0022	0.0085	0.0001	0.0095	0.0003	0.0003	0	0.0213	0.0205	Repeated for each batch
G19	1	0	Other	-	-	-	-	-	-	-	-	-	-	-	-	-	-	-	-	No data
G19	2	0	Other	-	-	-	-	-	-	-	-	-	-	-	-	-	-	-	-	No data
G19	3	0	Other	-	-	-	-	-	-	-	-	-	-	-	-	-	-	-	-	No data
G19	4	0	Other	-	-	-	-	-	-	-	-	-	-	-	-	-	-	-	-	No data
G19	5	0	Other	-	-	-	-	-	-	-	-	-	-	-	-	-	-	-	-	No data
G19	6	0	Other	-	-	-	-	-	-	-	-	-	-	-	-	-	-	-	-	No data
G61	1	0	Other	-	-	-	-	-	-	-	-	-	-	-	-	-	-	-	-	No data
G61	2	0	Other	-	-	-	-	-	-	-	-	-	-	-	-	-	-	-	-	No data
G61	3	0	Other	-	-	-	-	-	-	-	-	-	-	-	-	-	-	-	-	No data
G61	4	0	Other	-	-	-	-	-	-	-	-	-	-	-	-	-	-	-	-	No data
G61	5	0	Other	-	-	-	-	-	-	-	-	-	-	-	-	-	-	-	-	No data
G61	6	0	Other	-	-	-	-	-	-	-	-	-	-	-	-	-	-	-	-	No data
G19	1	2	Whole	0.0797	0.0418	0	0.1777	0	0.0776	0	0	0.0744	0	0.0356	0	0.0001	0	0.1055	0.4076
G19	1	3	Whole	0.0794	0.0264	0	0.1964	0	0.0713	0	0	0.0409	0.0001	0.0248	0.0001	0.0002	0.0001	0.1304	0.4296
G19	1	5	Whole	0.0382	0.0122	0	0.2323	0	0.0814	0.0002	0	0.0372	0	0.0432	0.0001	0.0005	0.0006	0.2445	0.3095
G19	2	2	Whole	0.0962	0.0467	0.0001	0.2072	0	0.0621	0.0001	0	0.0723	0	0.0245	0	0.0001	0	0.1224	0.3683
G19	2	3	Whole	0.0644	0.0225	0	0.2297	0	0.0911	0	0	0.0379	0	0.0349	0	0.0002	0.0001	0.178	0.3412
G19	2	5	Whole	0.02	0.0056	0.0001	0.2314	0	0.0643	0.0001	0	0.0217	0	0.0523	0	0.0005	0.0006	0.3805	0.223
G19	3	2	Whole	0.0733	0.0326	0	0.2745	0	0.0739	0	0	0.0527	0	0.0254	0	0	0	0.1385	0.3291
G19	3	3	Whole	0.0718	0.0252	0	0.2674	0	0.0688	0	0	0.0361	0	0.019	0.0001	0.0002	0.0001	0.1389	0.3726
G19	3	5	Whole	0.0252	0.0052	0.0001	0.2498	0	0.0554	0.0002	0	0.0269	0	0.0459	0.0001	0.0006	0.0005	0.3254	0.2646
G19	4	2	Whole	0.0435	0.012	0	0.3313	0	0.1025	0	0	0.0259	0	0.0332	0	0	0	0.1534	0.298
G19	4	3	Whole	0.0317	0.0102	0	0.3476	0	0.1076	0	0	0.0184	0	0.0252	0	0.0002	0.0001	0.1779	0.281
G19	4	5	Whole	0.0098	0.0031	0.0001	0.2437	0	0.0849	0.0001	0	0.014	0	0.0511	0.0001	0.001	0.0008	0.3763	0.2149
G19	5	2	Whole	0.0496	0.0208	0	0.2042	0	0.0793	0	0	0.0584	0	0.055	0	0.0001	0	0.1803	0.3522
G19	5	3	Whole	0.1025	0.0275	0	0.2054	0	0.0463	0	0	0.0404	0	0.0131	0	0.0002	0	0.1051	0.4593
G19	5	5	Whole	0.0306	0.0071	0	0.2683	0	0.0506	0.0001	0	0.0252	0	0.0368	0.0001	0.0006	0.0006	0.326	0.254
G19	6	2	Whole	0.0472	0.0039	0	0.452	0	0.065	0	0	0.007	0	0.0171	0	0.0001	0.0001	0.1796	0.228
G19	6	3	Whole	0.0316	0.0034	0	0.4965	0	0.0821	0	0	0.0057	0	0.0185	0	0.0001	0.0002	0.1811	0.1808
G19	6	5	Whole	0.0121	0.0021	0	0.3069	0	0.0712	0.0001	0	0.008	0	0.038	0.0001	0.0046	0.0063	0.3922	0.158
G61	1	2	Whole	0.1056	0.4603	0.0002	0.0235	0.0009	0.2969	0.0001	0.0005	0.0495	0.0006	0.0119	0.0001	0.0005	0.0002	0.0067	0.0426
G61	1	3	Whole	0.0596	0.7363	0.0001	0.0048	0.0005	0.1211	0	0.0001	0.0438	0.0003	0.0046	0	0.0001	0.0001	0.0023	0.0263
G61	1	5	Whole	0.2084	0.0608	0.0007	0.3899	0.0005	0.32	0.0006	0.0019	0.001	0	0.0008	0	0.0004	0	0.0031	0.0119
G61	2	2	Whole	0.0783	0.4236	0.0002	0.0317	0.0012	0.3331	0.0001	0.0011	0.0559	0.001	0.0184	0.0004	0.0009	0.0007	0.0113	0.042
G61	2	3	Whole	0.0559	0.6693	0.0001	0.0114	0.0006	0.1824	0	0.0004	0.041	0.0003	0.0102	0.0001	0.0003	0.0002	0.0061	0.0218
G61	2	5	Whole	0.0548	0.2897	0.0005	0.0782	0.0009	0.5337	0.0003	0.001	0.0119	0.0003	0.0111	0.0002	0.0004	0.0003	0.0083	0.0086
G61	3	2	Whole	0.0496	0.3586	0.0001	0.0677	0.0005	0.3771	0.0001	0.0006	0.0432	0.0004	0.0262	0.0003	0.0003	0.0003	0.0355	0.0395
G61	3	3	Whole	0.0521	0.5456	0	0.0658	0.0002	0.2097	0	0.0001	0.0382	0.0002	0.0245	0.0001	0.0001	0	0.0396	0.0237
G61	3	5	Whole	0.0221	0.0574	0.0002	0.5446	0.0002	0.2533	0.0007	0.0006	0.0043	0.0001	0.0226	0.0002	0.0001	0.0002	0.0857	0.0078
G61	4	2	Whole	0.0784	0.4277	0.0002	0.0493	0.0011	0.3104	0.0002	0.0008	0.0587	0.0005	0.0155	0.0002	0.0002	0.0001	0.0143	0.0426
G61	4	3	Whole	0.0415	0.7132	0.0001	0.0181	0.0005	0.1222	0	0.0002	0.0646	0.0003	0.0116	0	0.0001	0.0001	0.0074	0.0199
G61	4	5	Whole	0.0767	0.2839	0.0004	0.1229	0.0008	0.3791	0.0003	0.0007	0.028	0.0005	0.0275	0.0004	0.0003	0.0002	0.0521	0.0262
G61	5	2	Whole	0.0862	0.3989	0.0001	0.0329	0.0006	0.3897	0	0.0008	0.037	0.0005	0.0146	0.0003	0.0005	0.0004	0.0088	0.0287
G61	5	3	Whole	0.0568	0.7573	0.0001	0.0061	0.0004	0.1104	0	0.0001	0.0416	0.0003	0.0058	0	0.0001	0.0001	0.0024	0.0185
G61	5	5	Whole	0.06	0.1843	0.001	0.1012	0.0013	0.5718	0.0007	0.0015	0.02	0.0007	0.0155	0.0005	0.0018	0.0009	0.017	0.0219
G61	6	2	Whole	0.1193	0.3072	0.0001	0.0664	0.0005	0.4176	0.0001	0.0006	0.0266	0.0004	0.0116	0.0002	0.0003	0.0002	0.0137	0.0354
G61	6	3	Whole	0.0694	0.688	0	0.0107	0.0005	0.1512	0	0.0001	0.04	0.0002	0.007	0.0001	0.0001	0	0.0059	0.0266
G61	6	5	Whole	0.0781	0.198	0.0005	0.1053	0.0008	0.51	0.0003	0.001	0.0189	0.0005	0.014	0.0003	0.0005	0.0003	0.028	0.0434
G19	1	2	BS	0.0595	0.0195	0	0.0995	0	0.0225	0	0	0.0414	0.0002	0.0113	0	0.0002	0	0.1014	0.6445
G19	1	3	BS	0.0508	0.0106	0	0.116	0	0.0216	0	0	0.0173	0	0.0063	0	0.0005	0.0001	0.137	0.6397
G19	1	5	BS	0.0231	0.0038	0	0.1892	0	0.0343	0.0003	0	0.01	0	0.0128	0.0002	0.0008	0.0008	0.316	0.4086
G19	2	2	BS	0.0832	0.0753	0	0.2421	0	0.1244	0.0001	0	0.0804	0	0.0352	0	0.0002	0.0001	0.1082	0.2509
G19	2	3	BS	0.0528	0.0328	0	0.2191	0	0.1257	0	0.0001	0.0521	0	0.05	0.0001	0.0002	0.0001	0.1807	0.2864
G19	2	5	BS	0.01	0.0036	0.0001	0.2428	0.0001	0.0679	0	0.0001	0.0135	0.0001	0.0441	0.0001	0.0006	0.0017	0.4339	0.1813
G19	3	2	BS	0.0685	0.0161	0.0002	0.339	0	0.0602	0.0001	0	0.0173	0	0.0202	0.0001	0.0001	0.0001	0.1942	0.2839
G19	3	3	BS	0.0636	0.0144	0	0.2599	0	0.0463	0	0	0.016	0.0001	0.0151	0.0001	0.0002	0	0.2014	0.3829
G19	3	5	BS	0.0157	0.0018	0.0004	0.2188	0	0.0224	0.0003	0	0.0076	0	0.0242	0.0005	0.0009	0.0012	0.4646	0.2416
G19	4	2	BS	0.037	0.0124	0	0.3279	0	0.1473	0	0	0.0279	0	0.041	0	0.0001	0	0.169	0.2373
G19	4	3	BS	0.0362	0.0131	0	0.3947	0	0.1502	0	0	0.0213	0	0.0374	0.0001	0.0003	0	0.1354	0.2112
G19	4	5	BS	0.0128	0.007	0	0.3	0	0.1082	0.0003	0	0.0256	0	0.1023	0.0002	0.0005	0.0008	0.3096	0.1328
G19	5	2	BS	0.0367	0.0225	0	0.2733	0	0.0918	0	0	0.0487	0	0.0571	0.0001	0	0	0.2421	0.2275
G19	5	3	BS	0.0715	0.0233	0	0.3189	0	0.0652	0	0	0.0293	0	0.0193	0	0.0003	0	0.1521	0.32
G19	5	5	BS	0.0171	0.0039	0.0001	0.392	0	0.0396	0.0001	0	0.0088	0.0001	0.0324	0.0001	0.001	0.0004	0.3447	0.1598
G19	6	2	BS	0.0446	0.0043	0	0.4791	0	0.0421	0	0	0.002	0	0.0059	0	0	0	0.2217	0.2002
G19	6	3	BS	0.0306	0.0027	0	0.474	0	0.0442	0	0	0.0037	0	0.0113	0	0.0006	0.0009	0.2375	0.1945
G19	6	5	BS	0.0097	0.0011	0	0.2668	0	0.0183	0.0001	0.0001	0.0032	0	0.0124	0.0002	0.0423	0.0507	0.433	0.1621
G61	1	2	BS	0.1117	0.4622	0.0002	0.0316	0.0015	0.3159	0.0001	0.0008	0.0332	0.0008	0.0062	0.0001	0.0003	0.0002	0.0041	0.0311
G61	1	3	BS	0.0612	0.7626	0.0001	0.0083	0.001	0.1216	0	0.0002	0.0266	0.0002	0.002	0	0	0	0.0015	0.0146
G61	1	5	BS	0.2197	0.0457	0.001	0.4844	0.0003	0.2363	0.0012	0.0012	0.0005	0	0.0008	0	0.0003	0.0002	0.0017	0.0068
G61	2	2	BS	0.0908	0.4185	0.0002	0.039	0.0009	0.3473	0.0002	0.0004	0.043	0.0009	0.0121	0.0003	0.0006	0.0009	0.0084	0.0366
G61	2	3	BS	0.06	0.6099	0	0.0173	0.0002	0.2538	0	0.0001	0.0263	0.0001	0.0063	0	0.0001	0.0001	0.0069	0.0189
G61	2	5	BS	0.053	0.1876	0.0002	0.12	0.0003	0.6245	0.0002	0.0004	0.0028	0.0001	0.002	0.0001	0.0002	0	0.0044	0.0044
G61	3	2	BS	0.0525	0.4411	0	0.0208	0.0006	0.3725	0	0.0004	0.0534	0.0007	0.0168	0.0004	0.0002	0.0004	0.0075	0.0326
G61	3	3	BS	0.0308	0.7161	0	0.0063	0.0002	0.1589	0	0	0.0531	0.0004	0.0143	0.0001	0.0002	0	0.0028	0.0168
G61	3	5	BS	0.0563	0.2206	0.0001	0.1285	0.0006	0.4915	0.0005	0.0016	0.0171	0.0003	0.0291	0.0003	0.0002	0.0002	0.0332	0.0199
G61	4	2	BS	0.0935	0.3849	0.0001	0.0852	0.0005	0.3208	0.0003	0.0003	0.0403	0.0001	0.0125	0.0001	0.0002	0.0001	0.0212	0.0399
G61	4	3	BS	0.0471	0.7075	0.0001	0.0357	0.0002	0.1263	0	0.0002	0.0459	0.0002	0.01	0	0.0003	0.0004	0.0132	0.0129
G61	4	5	BS	0.0768	0.2491	0.0003	0.1719	0.0004	0.4411	0.0004	0.0011	0.0185	0.001	0.0109	0	0.0001	0.0001	0.0182	0.0102
G61	5	2	BS	0.1029	0.4044	0.0001	0.0309	0.0005	0.3935	0	0.0003	0.0256	0.0004	0.0078	0.0001	0.0005	0.0004	0.0053	0.0273
G61	5	3	BS	0.0723	0.749	0	0.0075	0.0006	0.1095	0.0001	0.0001	0.0338	0.0003	0.0049	0	0.0002	0.0002	0.0014	0.0199
G61	5	5	BS	0.079	0.1983	0.0012	0.1119	0.0015	0.547	0.0008	0.0017	0.0093	0.0003	0.0083	0.0009	0.0026	0.0023	0.0149	0.0202
G61	6	2	BS	0.1397	0.3889	0	0.059	0.0012	0.3397	0.0001	0.0004	0.0245	0.0002	0.0065	0.0001	0.0008	0.0001	0.0076	0.0313
G61	6	3	BS	0.0739	0.7555	0	0.007	0.0006	0.088	0	0.0003	0.0483	0.0005	0.0045	0.0002	0	0	0.0026	0.0186
G61	6	5	BS	0.1248	0.304	0.0005	0.0859	0.0002	0.4082	0.0005	0.0012	0.0226	0.0005	0.0136	0.0005	0.001	0.001	0.0114	0.0241
G19	1	2	BV	0.1016	0.0303	0	0.2064	0	0.0284	0	0	0.079	0.0001	0.022	0	0	0	0.1369	0.3951
G19	1	3	BV	0.1237	0.0195	0	0.2501	0	0.0288	0	0	0.0391	0	0.011	0	0.0001	0	0.1295	0.3982
G19	1	5	BV	0.0654	0.0167	0.0001	0.2848	0	0.0571	0.0001	0	0.0508	0	0.041	0.0001	0.0002	0.0002	0.2181	0.2653
G19	2	2	BV	0.0859	0.0361	0	0.1733	0	0.0398	0	0	0.0876	0	0.0199	0	0.0001	0	0.1039	0.4533
G19	2	3	BV	0.0889	0.0173	0	0.2184	0	0.0395	0	0	0.0335	0	0.016	0	0.0001	0	0.1591	0.4271
G19	2	5	BV	0.0307	0.0066	0	0.2265	0	0.0329	0	0	0.026	0	0.0371	0	0.0003	0.0002	0.3767	0.2627
G19	3	2	BV	0.0883	0.0319	0	0.1995	0	0.0391	0	0	0.0859	0	0.0306	0	0	0.0001	0.1409	0.3837
G19	3	3	BV	0.0824	0.0213	0	0.1906	0	0.032	0	0	0.0554	0	0.0207	0	0.0001	0	0.1439	0.4536
G19	3	5	BV	0.0353	0.0047	0.0001	0.2044	0	0.0321	0.0001	0	0.0379	0	0.0561	0.0001	0.0002	0.0003	0.3444	0.2842
G19	4	2	BV	0.0475	0.0091	0.0001	0.4109	0	0.0607	0	0	0.016	0	0.0222	0	0	0.0001	0.1914	0.242
G19	4	3	BV	0.0292	0.0061	0	0.4298	0	0.0578	0	0	0.0088	0	0.0115	0	0.0001	0	0.2351	0.2217
G19	4	5	BV	0.0071	0.0028	0.0001	0.2883	0	0.0819	0.0001	0	0.0126	0	0.0429	0	0.0003	0.0002	0.4397	0.124
G19	5	2	BV	0.0369	0.0237	0	0.1968	0	0.0653	0	0	0.072	0	0.0528	0	0.0001	0	0.1793	0.373
G19	5	3	BV	0.0632	0.0252	0	0.2002	0	0.0362	0.0002	0	0.0492	0	0.01	0	0	0.0001	0.1142	0.5015
G19	5	5	BV	0.0138	0.0053	0	0.224	0	0.0354	0.0002	0	0.0308	0	0.0426	0	0	0.0001	0.3673	0.2804
G19	6	2	BV	0.0433	0.0013	0	0.3596	0	0.0783	0	0	0.0018	0	0.0086	0	0	0	0.2637	0.2435
G19	6	3	BV	0.0161	0.0003	0	0.3987	0	0.1099	0	0	0.0017	0	0.028	0	0	0.0002	0.2336	0.2114
G19	6	5	BV	0.0072	0.0006	0	0.321	0	0.1011	0.0003	0.0001	0.0039	0	0.0442	0.0001	0.003	0.0078	0.3561	0.1544
G61	1	2	BV	0.1368	0.5078	0.0001	0.0228	0.0006	0.2436	0	0.0001	0.0383	0.0001	0.0057	0.0001	0.0004	0.0002	0.0045	0.039
G61	1	3	BV	0.062	0.7762	0	0.0028	0.0002	0.082	0	0	0.0408	0	0.0015	0	0.0001	0	0.0014	0.033
G61	1	5	BV	0.1847	0.0684	0.0006	0.3675	0.001	0.3564	0.0008	0.0019	0.0016	0.0002	0.0002	0	0.0004	0	0.0021	0.0142
G61	2	2	BV	0.0719	0.5095	0.0001	0.0237	0.0004	0.3323	0.0001	0.0011	0.0235	0.0005	0.0068	0.0003	0.0003	0.0002	0.0048	0.0245
G61	2	3	BV	0.0441	0.7647	0.0001	0.0056	0.0004	0.1335	0	0.0002	0.0289	0.0004	0.0055	0.0001	0.0001	0.0001	0.002	0.0143
G61	2	5	BV	0.0571	0.3873	0.0003	0.0364	0.0008	0.4766	0.0002	0.0007	0.0146	0.0003	0.0111	0.0001	0.0002	0.0003	0.0065	0.0074
G61	3	2	BV	0.0463	0.492	0.0002	0.0165	0.0003	0.35	0	0.0004	0.0452	0.0004	0.0134	0.0001	0.0002	0.0002	0.0064	0.0285
G61	3	3	BV	0.0209	0.7424	0	0.0041	0.0003	0.1631	0	0.0001	0.0461	0.0001	0.0087	0	0	0	0.0022	0.0122
G61	3	5	BV	0.0424	0.2502	0.0006	0.0675	0.0006	0.5765	0.0002	0.0012	0.0143	0	0.0221	0.0002	0	0	0.0145	0.0097
G61	4	2	BV	0.0682	0.4346	0.0001	0.026	0.0005	0.386	0.0001	0.0004	0.0384	0.0003	0.0078	0.0002	0.0002	0.0001	0.0046	0.0327
G61	4	3	BV	0.0217	0.7321	0	0.0027	0.0005	0.1697	0	0.0001	0.0537	0.0005	0.0055	0.0001	0.0001	0	0.001	0.0124
G61	4	5	BV	0.0741	0.2701	0.0004	0.0772	0.0006	0.5202	0.0002	0.0006	0.0167	0.0004	0.0108	0.0002	0.0003	0	0.0091	0.0193
G61	5	2	BV	0.0827	0.4681	0.0001	0.0251	0.0001	0.3602	0	0.0004	0.0285	0.0003	0.007	0.0001	0.0001	0.0004	0.0031	0.0238
G61	5	3	BV	0.0396	0.7993	0	0.0029	0.0004	0.0969	0	0	0.0433	0.0001	0.0027	0	0.0001	0	0.0005	0.0143
G61	5	5	BV	0.0622	0.2427	0.001	0.0699	0.0016	0.57	0.0004	0.0012	0.0172	0.0007	0.0071	0.0001	0.0016	0.0006	0.0078	0.016
G61	6	2	BV	0.1463	0.3269	0.0001	0.0523	0.0006	0.4154	0.0001	0.0003	0.0178	0.0004	0.0059	0.0003	0.0005	0.0003	0.0063	0.0265
G61	6	3	BV	0.078	0.7346	0.0001	0.0065	0.0012	0.1278	0	0.0001	0.0282	0.0001	0.0037	0	0	0.0001	0.0023	0.0173
G61	6	5	BV	0.0711	0.2676	0.0009	0.0609	0.0011	0.5576	0.0003	0.001	0.0074	0.0004	0.0066	0.0002	0.0009	0.0002	0.0099	0.0139
G19	1	2	BO	0.0667	0.0549	0	0.1419	0	0.0925	0	0	0.0943	0.0005	0.0515	0.0003	0.0002	0	0.1115	0.3856
G19	1	3	BO	0.0623	0.0331	0.0001	0.1697	0	0.0758	0.0002	0.0002	0.058	0.0006	0.0363	0.0004	0.0004	0.0002	0.1467	0.416
G19	1	5	BO	0.0217	0.0168	0	0.1638	0	0.1221	0.0001	0	0.0541	0.0002	0.0871	0.0004	0.0004	0.0005	0.2653	0.2676
G19	2	2	BO	0.1176	0.038	0	0.2075	0	0.0489	0.0001	0.0001	0.0488	0.0002	0.0158	0.0001	0.0002	0	0.066	0.4567
G19	2	3	BO	0.0865	0.0147	0	0.2569	0	0.0558	0	0	0.023	0	0.0198	0.0001	0.0003	0.0001	0.127	0.4159
G19	2	5	BO	0.0268	0.003	0.0001	0.2173	0	0.0289	0	0	0.0116	0	0.0239	0.0002	0.0007	0.0006	0.3399	0.347
G19	3	2	BO	0.0686	0.0223	0	0.3427	0	0.0576	0.0001	0	0.0275	0.0001	0.02	0	0.0002	0	0.1677	0.2932
G19	3	3	BO	0.0817	0.0124	0	0.3351	0	0.0578	0.0001	0	0.0137	0	0.0112	0.0001	0	0.0001	0.1367	0.3511
G19	3	5	BO	0.0274	0.005	0	0.3005	0	0.0589	0.0003	0	0.0176	0	0.0377	0.0002	0.0004	0.0003	0.2987	0.253
G19	4	2	BO	0.0398	0.0147	0	0.3206	0	0.1045	0	0	0.0171	0	0.0289	0.0002	0.0002	0	0.1745	0.2996
G19	4	3	BO	0.0303	0.0088	0	0.3379	0	0.1018	0	0	0.012	0	0.0236	0.0001	0.0004	0.0002	0.1927	0.2921
G19	4	5	BO	0.0097	0.0031	0	0.2212	0	0.0718	0.0001	0	0.0114	0	0.0436	0.0001	0.0005	0.0003	0.4121	0.2261
G19	5	2	BO	0.0549	0.0213	0	0.2173	0	0.0731	0	0	0.0668	0.0001	0.077	0.0002	0.0001	0.0001	0.1847	0.3042
G19	5	3	BO	0.128	0.0333	0	0.2123	0	0.0459	0	0	0.0472	0.0003	0.0138	0	0.0002	0	0.0938	0.4251
G19	5	5	BO	0.0234	0.0087	0	0.249	0	0.0543	0.0001	0	0.0422	0.0002	0.0579	0.0001	0.0004	0.0002	0.3254	0.2379
G19	6	2	BO	0.0442	0.0054	0	0.3795	0	0.0629	0	0	0.0084	0	0.0154	0	0.0001	0.0001	0.1578	0.3262
G19	6	3	BO	0.0312	0.0028	0	0.4142	0	0.0573	0	0	0.0051	0	0.0144	0.0003	0.0001	0.0002	0.1792	0.2951
G19	6	5	BO	0.0095	0.0012	0.0001	0.2126	0	0.0609	0	0.0001	0.0068	0	0.0425	0.0001	0.0004	0.0006	0.3886	0.2766
G61	1	2	BO	0.0978	0.4394	0.0001	0.0212	0.0009	0.3123	0.0001	0.0007	0.055	0.0005	0.0143	0	0.0004	0.0003	0.0088	0.0482
G61	1	3	BO	0.0536	0.709	0	0.0035	0.0006	0.1472	0	0.0001	0.0499	0.0002	0.0052	0	0.0002	0.0001	0.0026	0.0277
G61	1	5	BO	0.1761	0.0583	0.0007	0.4015	0.0006	0.3467	0.0006	0.002	0.0007	0	0.0005	0	0.0003	0	0.003	0.0089
G61	2	2	BO	0.0919	0.3903	0.0002	0.035	0.0033	0.3155	0.0003	0.0027	0.059	0.0014	0.0213	0.0008	0.0015	0.0008	0.0193	0.0567
G61	2	3	BO	0.0687	0.6329	0.0002	0.0153	0.0024	0.1904	0	0.0016	0.0381	0.0005	0.0094	0.0001	0.0004	0.0002	0.0129	0.027
G61	2	5	BO	0.0631	0.4077	0.0008	0.0559	0.0014	0.427	0.0006	0.0024	0.0085	0.0005	0.0105	0.0004	0.0004	0.0006	0.0119	0.0084
G61	3	2	BO	0.0454	0.2866	0	0.0638	0.0008	0.2971	0.0001	0.0011	0.0496	0.0004	0.0594	0.0003	0.0003	0.0005	0.1213	0.0733
G61	3	3	BO	0.0341	0.4125	0	0.0772	0.0004	0.1646	0	0.0002	0.033	0	0.0628	0.0001	0.0001	0	0.1622	0.0529
G61	3	5	BO	0.0144	0.0545	0.0001	0.3823	0.0001	0.2561	0.0003	0.0007	0.0034	0.0001	0.0824	0.0004	0	0.0001	0.197	0.0081
G61	4	2	BO	0.0854	0.4553	0.0001	0.0289	0.0014	0.281	0.0001	0.0006	0.075	0.0006	0.0167	0.0001	0.0002	0	0.008	0.0464
G61	4	3	BO	0.0466	0.7472	0.0001	0.0071	0.0004	0.0945	0	0.0002	0.0759	0.0004	0.0079	0.0001	0.0002	0	0.0023	0.0172
G61	4	5	BO	0.0981	0.3729	0.0006	0.0622	0.0013	0.3515	0.0006	0.0008	0.0425	0.0006	0.0297	0.0006	0.0006	0.0006	0.0136	0.0237
G61	5	2	BO	0.0733	0.3739	0	0.0343	0.0004	0.4488	0	0.0006	0.0255	0.0004	0.01	0.0002	0.0002	0.0001	0.0085	0.0236
G61	5	3	BO	0.0474	0.7512	0	0.0046	0.0004	0.141	0	0.0002	0.0318	0.0002	0.0051	0	0	0	0.0021	0.016
G61	5	5	BO	0.0475	0.1539	0.0005	0.0868	0.0007	0.6599	0.0003	0.0012	0.0121	0.0003	0.0109	0.0004	0.0012	0.0002	0.0113	0.0129
G61	6	2	BO	0.107	0.2858	0.0001	0.0644	0.0002	0.4653	0	0.0004	0.03	0.0002	0.0119	0.0002	0.0004	0.0003	0.0078	0.0262
G61	6	3	BO	0.0586	0.6675	0	0.0074	0.0002	0.1937	0.0001	0.0002	0.045	0.0001	0.0062	0	0.0001	0	0.002	0.0189
G61	6	5	BO	0.0743	0.1741	0.0003	0.1076	0.0005	0.5664	0.0002	0.0005	0.0272	0.0003	0.0154	0.0003	0.0001	0.0002	0.0133	0.0193
G19	1	2	SV	0.08	0.0331	0	0.2004	0	0.0805	0	0	0.063	0.0002	0.0308	0.0002	0.0005	0.0003	0.0923	0.4186
G19	1	3	SV	0.0681	0.0183	0	0.2012	0	0.0613	0.0003	0.0003	0.0289	0.0003	0.0262	0	0.0008	0.0008	0.1477	0.4456
G19	1	5	SV	0.0341	0.004	0.0001	0.2174	0	0.0453	0.0004	0.0001	0.0094	0.0001	0.023	0.0001	0.0055	0.0077	0.2786	0.3741
G19	2	2	SV	0.0509	0.0277	0.0001	0.1632	0.0001	0.026	0.0001	0.0001	0.0835	0.0007	0.023	0	0.0005	0.0001	0.2919	0.3322
G19	2	3	SV	0.0315	0.0136	0.0001	0.1895	0	0.0312	0.0001	0	0.0507	0.0004	0.0287	0.0002	0.0005	0.0002	0.303	0.3502
G19	2	5	SV	0.0087	0.0023	0	0.2161	0	0.0317	0	0	0.0163	0	0.0463	0.001	0.0047	0.0058	0.4902	0.1767
G19	3	2	SV	0.067	0.039	0	0.2809	0	0.0856	0	0	0.0486	0.0002	0.0223	0.0001	0.0002	0	0.1569	0.2992
G19	3	3	SV	0.0763	0.0395	0	0.3174	0.0001	0.0847	0	0	0.0279	0.0001	0.0129	0.0001	0.0003	0.0001	0.1194	0.3214
G19	3	5	SV	0.0245	0.0068	0.0001	0.3331	0	0.0439	0.0002	0	0.023	0.0003	0.0265	0.0003	0.0059	0.0051	0.3087	0.2218
G19	4	2	SV	0.0404	0.0123	0	0.3118	0	0.0909	0.0001	0	0.0459	0.0003	0.0643	0.0002	0.0001	0.0002	0.142	0.2913
G19	4	3	SV	0.0314	0.0145	0	0.2978	0	0.0927	0	0	0.0421	0.0005	0.0482	0.0001	0.0004	0.0001	0.1708	0.3014
G19	4	5	SV	0.0094	0.0041	0	0.1902	0	0.0535	0	0	0.0304	0.0003	0.1154	0.0003	0.0058	0.0035	0.3658	0.2212
G19	5	2	SV	0.06	0.0278	0.0001	0.1594	0	0.0673	0	0	0.0541	0.0005	0.0464	0.0001	0.0004	0.0002	0.1578	0.4258
G19	5	3	SV	0.1118	0.0291	0	0.1173	0	0.0241	0	0	0.0346	0.0007	0.0116	0.0001	0.0002	0	0.0886	0.5821
G19	5	5	SV	0.0352	0.003	0	0.2511	0	0.0121	0.0002	0	0.0066	0	0.0146	0.0001	0.0023	0.0025	0.3601	0.3121
G19	6	2	SV	0.0391	0.0046	0	0.5597	0	0.0473	0.0002	0	0.0052	0.0003	0.0177	0.0001	0.0004	0.0002	0.1841	0.1414
G19	6	3	SV	0.0365	0.0049	0	0.6092	0	0.0674	0.0001	0	0.0067	0.0001	0.0172	0.0001	0.0001	0.0002	0.1447	0.113
G19	6	5	SV	0.0176	0.0022	0.0001	0.3916	0	0.0355	0.0002	0	0.0054	0.0001	0.0276	0.0004	0.0009	0.0025	0.4039	0.1121
G61	1	2	SV	0.1297	0.4764	0.0003	0.0241	0.0008	0.2933	0	0	0.0264	0.0005	0.0037	0	0.0002	0	0.0049	0.0399
G61	1	3	SV	0.0894	0.7567	0	0.0073	0.0002	0.1051	0	0.0004	0.0181	0.0002	0.0014	0	0.0002	0	0.0014	0.0195
G61	1	5	SV	0.207	0.0418	0	0.4432	0.0005	0.2859	0	0.0038	0.0005	0	0	0	0.0005	0	0.0042	0.0127
G61	2	2	SV	0.0898	0.4819	0.0001	0.0342	0.0005	0.239	0.0001	0.0007	0.075	0.0009	0.0156	0.0003	0.001	0.0006	0.0084	0.0519
G61	2	3	SV	0.0705	0.7114	0	0.0093	0.0001	0.1146	0	0	0.0528	0	0.0086	0.0001	0.0003	0.0001	0.0042	0.0279
G61	2	5	SV	0.0781	0.3585	0.0005	0.0663	0.0026	0.4127	0.0009	0.0021	0.029	0.0012	0.0149	0.0005	0.0009	0.0005	0.0087	0.0226
G61	3	2	SV	0.0689	0.2231	0.0002	0.2293	0.0002	0.3803	0.0001	0.0002	0.0264	0.0001	0.0149	0	0.0001	0.0001	0.0289	0.0272
G61	3	3	SV	0.1283	0.315	0	0.2008	0.0001	0.2753	0	0.0001	0.0222	0.0001	0.0146	0	0.0001	0	0.0249	0.0185
G61	3	5	SV	0.0174	0.0099	0.0002	0.7765	0	0.1159	0.0009	0.0003	0.0007	0	0.0046	0	0.0001	0.0002	0.0705	0.0026
G61	4	2	SV	0.0826	0.4284	0.0001	0.0513	0.0005	0.3367	0.0001	0.0001	0.0322	0.0005	0.0109	0.0001	0	0.0001	0.0116	0.0449
G61	4	3	SV	0.0489	0.7049	0.0001	0.0157	0.0004	0.1404	0	0	0.045	0	0.0077	0	0	0	0.0058	0.0311
G61	4	5	SV	0.0893	0.3043	0.0004	0.1661	0.0006	0.3562	0.0002	0.0003	0.018	0.0004	0.0108	0	0.0001	0.0001	0.0278	0.0254
G61	5	2	SV	0.1079	0.4141	0	0.0518	0.0005	0.3426	0	0.0006	0.0252	0	0.0087	0.0003	0.0008	0	0.0115	0.036
G61	5	3	SV	0.0785	0.7327	0	0.0141	0.0009	0.1016	0	0	0.036	0.0009	0.0071	0	0	0	0.0045	0.0237
G61	5	5	SV	0.0778	0.156	0.0007	0.2211	0.0007	0.4636	0.001	0.0017	0.0114	0.0007	0.0104	0.0003	0.0013	0.0003	0.0305	0.0225
G61	6	2	SV	0.1195	0.2064	0.0001	0.122	0.0006	0.4055	0	0.0002	0.0148	0	0.0099	0.0001	0.0001	0.0001	0.0492	0.0714
G61	6	3	SV	0.0729	0.5205	0	0.0411	0.0002	0.2236	0	0	0.0383	0.0003	0.015	0	0.0003	0	0.0251	0.0628
G61	6	5	SV	0.0841	0.0852	0.0001	0.2208	0.0002	0.4691	0.0003	0.0005	0.0116	0	0.01	0	0	0.0004	0.054	0.0636
G19	1	2	SO	0.0733	0.0384	0	0.2249	0	0.0914	0	0	0.0684	0.0003	0.0223	0.0002	0.0001	0.0001	0.0921	0.3884
G19	1	3	SO	0.0749	0.0268	0	0.2351	0	0.0819	0.0004	0.0001	0.0348	0.0004	0.0168	0.0002	0.0005	0.0002	0.1155	0.4121
G19	1	5	SO	0.0337	0.007	0	0.3051	0	0.0515	0.0001	0.0001	0.0215	0.0001	0.0166	0.0003	0.0038	0.0064	0.2141	0.3398
G19	2	2	SO	0.1103	0.039	0.0002	0.1795	0	0.0386	0.0002	0	0.0369	0.0002	0.0104	0	0.0003	0.0001	0.0846	0.4998
G19	2	3	SO	0.0626	0.016	0.0001	0.2225	0	0.0565	0.0001	0	0.0153	0	0.0212	0	0.0004	0	0.1911	0.4142
G19	2	5	SO	0.0126	0.0022	0.0001	0.1988	0	0.0362	0	0	0.0075	0	0.0309	0	0.0009	0.0019	0.4467	0.2621
G19	3	2	SO	0.072	0.0417	0	0.2531	0	0.0881	0	0	0.0783	0.0005	0.0359	0.0001	0.0002	0	0.1012	0.3287
G19	3	3	SO	0.0625	0.0273	0	0.2416	0	0.0662	0	0	0.0514	0.0002	0.0259	0.0002	0.0004	0.0001	0.1288	0.3955
G19	3	5	SO	0.0187	0.0038	0.0002	0.2037	0	0.0279	0.0003	0	0.0277	0.0002	0.0415	0.0002	0.0023	0.0016	0.3377	0.3342
G19	4	2	SO	0.0405	0.0093	0	0.3049	0	0.0779	0	0	0.0215	0.0002	0.0276	0	0.0003	0	0.153	0.3648
G19	4	3	SO	0.0273	0.0068	0	0.34	0	0.0731	0	0	0.0112	0.0001	0.021	0.0001	0.0007	0.0001	0.1899	0.3295
G19	4	5	SO	0.01	0.0012	0.0001	0.2462	0	0.0306	0.0004	0	0.0043	0	0.0186	0.0001	0.0205	0.0239	0.3997	0.2445
G19	5	2	SO	0.0613	0.0186	0	0.2195	0	0.0506	0	0	0.0607	0.0002	0.0389	0	0.0001	0	0.1874	0.3627
G19	5	3	SO	0.122	0.0205	0	0.2059	0	0.0234	0	0	0.0369	0.0002	0.0059	0.0001	0.0002	0	0.1036	0.4814
G19	5	5	SO	0.0376	0.0072	0	0.2584	0	0.0223	0.0001	0	0.0304	0.0002	0.0278	0.0002	0.0015	0.0017	0.3339	0.2789
G19	6	2	SO	0.0375	0.003	0	0.4245	0	0.0534	0	0	0.005	0	0.0174	0.0002	0.0002	0.0005	0.2344	0.2238
G19	6	3	SO	0.0267	0.002	0	0.4549	0	0.0651	0	0	0.0057	0.0001	0.0199	0.0001	0.0002	0.0006	0.244	0.1806
G19	6	5	SO	0.01	0.0027	0.0001	0.2478	0	0.0615	0.0002	0	0.011	0.0001	0.043	0.0003	0.0051	0.0077	0.4509	0.1596
G61	1	2	SO	0.0978	0.4754	0.0001	0.0178	0.001	0.2857	0.0001	0.0006	0.0549	0.0008	0.0149	0.0004	0.0007	0.0003	0.0054	0.0442
G61	1	3	SO	0.063	0.7552	0.0001	0.003	0.0007	0.0978	0	0.0001	0.044	0.0007	0.0046	0	0.0001	0	0.002	0.0286
G61	1	5	SO	0.1361	0.0719	0.0005	0.3211	0.0005	0.4551	0	0.0046	0.0025	0	0	0	0.0005	0	0.0025	0.0046
G61	2	2	SO	0.0719	0.4369	0.0001	0.0207	0.0007	0.3123	0	0.0008	0.0788	0.0013	0.0222	0.0006	0.0006	0.0011	0.0088	0.0432
G61	2	3	SO	0.0482	0.6936	0.0001	0.0065	0.0005	0.1452	0	0	0.0671	0.0006	0.0128	0.0001	0.0003	0.0001	0.0032	0.0219
G61	2	5	SO	0.0549	0.3287	0.0005	0.0473	0.0017	0.4813	0	0.0008	0.0332	0.0003	0.0257	0.0003	0.0005	0.0011	0.01	0.0138
G61	3	2	SO	0.033	0.4021	0.0001	0.019	0.0008	0.4728	0.0002	0.0006	0.0284	0.0003	0.0161	0.0002	0.0002	0.0003	0.0053	0.0202
G61	3	3	SO	0.0203	0.6835	0	0.0046	0.0001	0.2397	0	0.0003	0.0285	0.0001	0.0116	0.0001	0	0	0.0019	0.0091
G61	3	5	SO	0.0294	0.1758	0.0009	0.1116	0.0005	0.6242	0.0004	0.0011	0.0091	0.0004	0.0209	0.0009	0	0	0.0138	0.0111
G61	4	2	SO	0.0665	0.4998	0.0002	0.0295	0.0017	0.2769	0.0001	0.0015	0.0676	0.001	0.0123	0.0004	0.0001	0	0.0061	0.0364
G61	4	3	SO	0.0283	0.8039	0	0.0054	0.0011	0.0665	0	0.0006	0.073	0.0004	0.0063	0	0.0001	0	0.0015	0.013
G61	4	5	SO	0.0488	0.5556	0.0006	0.0314	0.0017	0.2552	0.0002	0.0011	0.052	0.0006	0.0207	0.0006	0.0003	0.0005	0.0093	0.0215
G61	5	2	SO	0.0781	0.4158	0.0001	0.0234	0.0007	0.3622	0	0.0013	0.0535	0.001	0.0221	0.0006	0.0003	0.0005	0.0116	0.0285
G61	5	3	SO	0.0474	0.7879	0.0001	0.0043	0.0002	0.0799	0	0.0001	0.0527	0.0004	0.006	0	0.0001	0	0.0022	0.0187
G61	5	5	SO	0.0551	0.208	0.001	0.0705	0.0013	0.5559	0.001	0.0012	0.0299	0.0008	0.0245	0.0002	0.0017	0.0008	0.0173	0.0307
G61	6	2	SO	0.1017	0.3275	0	0.0463	0.0005	0.4345	0	0.0015	0.0348	0.0009	0.0195	0.0004	0.0002	0.0001	0.0088	0.0233
G61	6	3	SO	0.0606	0.7689	0.0002	0.0049	0.0004	0.0979	0	0	0.0438	0	0.0034	0.0002	0.0004	0	0.0026	0.0165
G61	6	5	SO	0.0623	0.2762	0.0009	0.0784	0.0014	0.492	0	0.0028	0.0231	0.0014	0.017	0.0009	0.0038	0.0019	0.0146	0.0231
G19	1	2	VO	0.1353	0.0669	0	0.224	0.0001	0.0894	0	0	0.0851	0.0001	0.035	0.0001	0.0001	0	0.0779	0.2861
G19	1	3	VO	0.1259	0.0398	0.0002	0.2477	0	0.0715	0.0003	0.0002	0.0389	0.0004	0.0218	0.0002	0.0004	0.0001	0.1163	0.3364
G19	1	5	VO	0.0388	0.0133	0	0.2534	0	0.0882	0	0	0.0208	0.0002	0.0329	0	0.0007	0.0009	0.2865	0.2644
G19	2	2	VO	0.1403	0.0578	0	0.3162	0	0.0525	0.0001	0	0.0684	0.0003	0.0181	0.0001	0.0002	0	0.0952	0.2508
G19	2	3	VO	0.082	0.0302	0	0.3226	0	0.0829	0	0	0.0461	0.0001	0.0279	0.0002	0.0004	0.0003	0.1361	0.2711
G19	2	5	VO	0.0286	0.0071	0.0001	0.2752	0	0.0617	0.0003	0	0.032	0	0.0545	0.0001	0.0003	0.0004	0.3282	0.2113
G19	3	2	VO	0.0683	0.0288	0	0.3046	0	0.0798	0	0	0.0359	0.0001	0.0274	0.0001	0	0.0001	0.1531	0.3019
G19	3	3	VO	0.0594	0.0241	0	0.2797	0.0001	0.0655	0	0.0001	0.0358	0.0003	0.0232	0.0001	0.0002	0.0001	0.1647	0.3468
G19	3	5	VO	0.0201	0.0055	0.0002	0.2222	0	0.0475	0.0005	0	0.0271	0.0001	0.0528	0.0001	0.0007	0.0006	0.375	0.2476
G19	4	2	VO	0.055	0.0124	0	0.344	0	0.1056	0	0	0.0128	0.0002	0.0209	0	0.0001	0	0.1339	0.3152
G19	4	3	VO	0.0357	0.0109	0	0.326	0	0.1108	0	0	0.0105	0.0001	0.0149	0.0001	0.0001	0.0001	0.1592	0.3316
G19	4	5	VO	0.0153	0.004	0	0.159	0	0.063	0.0001	0	0.0081	0	0.0287	0	0.0002	0.0002	0.3648	0.3565
G19	5	2	VO	0.0436	0.021	0	0.1738	0	0.0829	0	0	0.0596	0.0006	0.0709	0.0003	0.0003	0	0.1636	0.3835
G19	5	3	VO	0.0875	0.0354	0	0.2277	0	0.0538	0	0	0.0398	0.0003	0.0143	0.0003	0.0002	0.0002	0.1008	0.4397
G19	5	5	VO	0.0192	0.0081	0	0.2368	0	0.0628	0.0002	0	0.0196	0.0001	0.051	0	0.0004	0.0005	0.3565	0.2448
G19	6	2	VO	0.0939	0.0035	0	0.5021	0	0.0494	0	0	0.0075	0.0001	0.0109	0	0.0001	0	0.1316	0.2008
G19	6	3	VO	0.0621	0.0074	0	0.5827	0	0.0645	0.0001	0	0.0072	0	0.0118	0	0.0001	0.0003	0.1215	0.1423
G19	6	5	VO	0.0277	0.004	0	0.3466	0	0.053	0.0002	0	0.0136	0	0.0385	0.0001	0.0002	0.0005	0.3508	0.1649
G61	1	2	VO	0.0743	0.4813	0.0002	0.0246	0.0005	0.2961	0	0.0004	0.0578	0.0007	0.0205	0	0.0004	0	0.0069	0.0365
G61	1	3	VO	0.0548	0.7556	0	0.0072	0.0002	0.0854	0	0.0002	0.0626	0.0007	0.0075	0	0	0	0.0047	0.0213
G61	1	5	VO	0.1651	0.0783	0	0.3361	0.0006	0.3976	0	0.0012	0.0012	0	0.0006	0	0.0024	0	0.0042	0.0127
G61	2	2	VO	0.0785	0.4344	0.0007	0.038	0.0014	0.3321	0.0001	0.0007	0.046	0.0007	0.0157	0	0.0021	0.0014	0.0103	0.0381
G61	2	3	VO	0.0505	0.7478	0	0.0093	0.0003	0.1339	0	0.0003	0.0277	0	0.005	0.0002	0.0008	0.0008	0.0048	0.0187
G61	2	5	VO	0.0416	0.474	0.0006	0.0328	0.0006	0.4201	0	0.001	0.0092	0.0003	0.0063	0.0002	0.0008	0.0008	0.0027	0.0089
G61	3	2	VO	0.0542	0.4232	0	0.0274	0.001	0.3618	0	0.001	0.0518	0.0002	0.0254	0.0003	0.0012	0.0007	0.0141	0.0376
G61	3	3	VO	0.0411	0.7068	0.0004	0.0071	0.0004	0.1553	0	0.0004	0.0494	0	0.017	0	0	0	0.0054	0.0166
G61	3	5	VO	0.0462	0.2498	0.0009	0.1023	0	0.5095	0	0.0036	0.0217	0.0009	0.0326	0	0	0	0.0145	0.0181
G61	4	2	VO	0.0787	0.382	0.0003	0.0975	0.0012	0.2898	0.0002	0.0011	0.0424	0.0003	0.026	0.0003	0.0002	0.0003	0.0379	0.0421
G61	4	3	VO	0.0651	0.6175	0.0001	0.0638	0.0005	0.1161	0	0.0004	0.0474	0	0.0319	0	0	0.0001	0.028	0.0289
G61	4	5	VO	0.0462	0.1094	0	0.2707	0.0001	0.1743	0.0004	0.0003	0.0144	0.0002	0.0787	0.0003	0.0001	0.0005	0.261	0.0434
G61	5	2	VO	0.1179	0.3503	0.0001	0.0593	0.0012	0.3827	0	0.0012	0.0308	0.0009	0.0132	0.0003	0.0006	0.0003	0.0092	0.032
G61	5	3	VO	0.1063	0.7109	0.0003	0.0144	0.0005	0.1042	0	0	0.034	0.0003	0.0057	0	0.0005	0.0003	0.0024	0.0201
G61	5	5	VO	0.0707	0.1583	0.0041	0.1971	0.0023	0.4783	0.0023	0.0017	0.0191	0.0023	0.018	0.0012	0.0035	0.0012	0.0133	0.0267
G61	6	2	VO	0.1166	0.2805	0.0001	0.0774	0.0001	0.4605	0	0.0003	0.0202	0.0001	0.0102	0	0	0.0001	0.0065	0.0274
G61	6	3	VO	0.105	0.7266	0	0.0074	0.0002	0.1187	0	0	0.0205	0	0.0025	0	0.0002	0	0.0022	0.0166
G61	6	5	VO	0.0736	0.2012	0.0005	0.1353	0.001	0.5285	0.0003	0.0013	0.0169	0.0008	0.0125	0.0005	0.0003	0	0.0092	0.0182
G19	1	2	Other	0.0697	0.0494	0	0.1294	0	0.0696	0	0	0.0934	0.0003	0.0459	0.0002	0.0002	0	0.0842	0.4575
G19	1	3	Other	0.0732	0.0301	0.0001	0.1289	0	0.0553	0.0001	0.0002	0.059	0.0007	0.0353	0.0007	0.0002	0.0001	0.1116	0.5043
G19	1	5	Other	0.0377	0.0121	0	0.1509	0	0.0476	0.0001	0	0.0459	0.0005	0.0396	0.0012	0.001	0.0018	0.2378	0.4238
G19	2	2	Other	0.0687	0.0421	0.0001	0.105	0.0001	0.0541	0.0002	0	0.1148	0.0007	0.0538	0.0003	0.0003	0.0004	0.1382	0.4215
G19	2	3	Other	0.0537	0.0271	0	0.1316	0	0.0648	0	0	0.0573	0.0001	0.0752	0.0002	0.0003	0	0.2121	0.3775
G19	2	5	Other	0.0188	0.0095	0	0.1453	0	0.062	0.0001	0	0.0353	0.0001	0.091	0.0001	0.0004	0.0005	0.388	0.249
G19	3	2	Other	0.071	0.0417	0	0.1962	0	0.0561	0	0	0.0507	0.0001	0.0155	0	0.0004	0.0001	0.1058	0.4623
G19	3	3	Other	0.0522	0.0343	0.0001	0.1856	0	0.0535	0	0	0.0405	0.0001	0.0178	0.0001	0.0002	0.0001	0.1292	0.4863
G19	3	5	Other	0.0153	0.0055	0	0.1031	0	0.0304	0	0	0.033	0.0001	0.0415	0.0004	0.001	0.001	0.3508	0.4178
G19	4	2	Other	0.0516	0.0111	0	0.2459	0	0.0433	0	0	0.0499	0.0004	0.0324	0.0001	0.0004	0.0003	0.1609	0.4035
G19	4	3	Other	0.0375	0.0088	0	0.2239	0	0.0352	0.0003	0	0.0318	0	0.0215	0	0.0001	0	0.1979	0.4431
G19	4	5	Other	0.0118	0.0035	0	0.1427	0	0.0306	0.0001	0	0.0303	0.0001	0.0374	0	0.002	0.0014	0.3601	0.38
G19	5	2	Other	0.0465	0.0106	0	0.1231	0	0.0272	0	0	0.0559	0.0002	0.0449	0.0002	0.0003	0.0002	0.1783	0.5126
G19	5	3	Other	0.0985	0.016	0	0.0886	0	0.0157	0	0	0.0412	0.0002	0.0118	0.0002	0.0002	0	0.1004	0.6272
G19	5	5	Other	0.0415	0.0054	0	0.1465	0	0.0194	0.0001	0	0.0249	0.0001	0.0316	0.0001	0.0035	0.0018	0.3549	0.3702
G19	6	2	Other	0.0358	0.0041	0	0.4094	0	0.0789	0	0	0.0143	0.0001	0.0311	0	0.0004	0.0001	0.1465	0.2793
G19	6	3	Other	0.022	0.0025	0	0.465	0	0.0809	0.0001	0.0001	0.0064	0	0.0253	0.0001	0.0001	0.0001	0.1745	0.2231
G19	6	5	Other	0.0094	0.0012	0	0.2694	0	0.06	0.0003	0	0.008	0.0001	0.0474	0.0003	0.0023	0.0039	0.397	0.2007
G61	1	2	Other	0.1081	0.4637	0.0003	0.0204	0.0009	0.2845	0	0.0004	0.0511	0.0003	0.0107	0.0003	0.0006	0.0001	0.0091	0.0496
G61	1	3	Other	0.0545	0.7245	0.0001	0.0033	0.0004	0.1398	0	0	0.0417	0.0003	0.0053	0	0	0	0.0017	0.0284
G61	1	5	Other	0.289	0.0693	0.0009	0.3476	0.0002	0.2649	0.0006	0.0013	0.0008	0	0.0018	0	0	0	0.0043	0.0192
G61	2	2	Other	0.0731	0.3838	0.0001	0.0369	0.0006	0.3776	0	0.0003	0.0482	0.0011	0.0207	0.0003	0.0003	0.0002	0.0134	0.0434
G61	2	3	Other	0.0581	0.6324	0	0.0137	0.0002	0.2126	0	0.0001	0.0382	0.0001	0.0156	0.0001	0.0001	0.0001	0.0056	0.023
G61	2	5	Other	0.056	0.24	0.0006	0.0835	0.0009	0.5596	0.0002	0.0006	0.0135	0.0003	0.0185	0.0002	0.0006	0.0001	0.0143	0.0111
G61	3	2	Other	0.0547	0.4033	0.0001	0.0347	0.0004	0.3471	0	0.0004	0.036	0.0007	0.0196	0.0004	0.0006	0.0004	0.0447	0.057
G61	3	3	Other	0.0334	0.5861	0.0002	0.0176	0.0003	0.2031	0.0002	0.0003	0.0465	0.0002	0.0279	0.0002	0	0	0.0474	0.0368
G61	3	5	Other	0.0219	0.0722	0.0001	0.2478	0.0002	0.4311	0.0003	0.0005	0.0056	0.0001	0.0416	0.0002	0.0001	0.0004	0.1549	0.023
G61	4	2	Other	0.1018	0.4844	0.0005	0.0275	0.0017	0.1817	0.0003	0.0009	0.1041	0.0007	0.0153	0.0002	0.0004	0	0.0145	0.0659
G61	4	3	Other	0.0535	0.7046	0.0001	0.0084	0.0012	0.0584	0.0001	0.0005	0.1208	0.0006	0.0138	0.0001	0.0001	0	0.0059	0.0319
G61	4	5	Other	0.1314	0.3236	0.0008	0.0793	0.0019	0.2448	0.0002	0.0002	0.0544	0.0007	0.0396	0.0016	0.0007	0.0002	0.0633	0.0571
G61	5	2	Other	0.1069	0.4244	0.0001	0.0373	0.0006	0.3391	0	0.0009	0.0246	0.0002	0.0161	0.0002	0.0008	0.0005	0.0116	0.0367
G61	5	3	Other	0.0727	0.7339	0.0005	0.0079	0.0005	0.1064	0	0	0.0407	0.0002	0.0086	0.0001	0.0001	0.0001	0.0044	0.0238
G61	5	5	Other	0.0711	0.1553	0.0008	0.1426	0.0006	0.5334	0.0009	0.0014	0.0173	0	0.0159	0.0005	0.002	0.0011	0.0305	0.0267
G61	6	2	Other	0.117	0.3603	0.0001	0.072	0.0003	0.3433	0	0.0004	0.0235	0.0001	0.0081	0.0001	0.0001	0.0001	0.0207	0.0541
G61	6	3	Other	0.0653	0.6881	0	0.0099	0.0004	0.1271	0	0.0001	0.0482	0.0003	0.01	0.0001	0	0	0.0087	0.0418
G61	6	5	Other	0.0834	0.2238	0.0007	0.071	0.0007	0.4348	0.0002	0.0013	0.0156	0.0009	0.0162	0.0004	0.0005	0.0001	0.0529	0.0975

## Sheet: Whole_Culture_double_check
Culture	Batch	Passage	Level	CD44+ only	CD44+ CD133+	CD44+ CD15+	CD44+A2B5+	CD44+CD133+CD15+	CD44+CD133+A2B5+	CD44+CD15+A2B5+	CD44+CD133+CD15A2B5+	CD133+ only	CD133+CD15+	CD133+A2B5+	CD133+CD15+A2B5+	CD15+ only	CD15+A2B5+	A2B5+ only	neg	CoS
G19	1	0	Whole	0.0537	0.0085	0.0001	0.6426	0	0.1584	0.0001	0.0004	0.0037	0	0.0059	0.0001	0	0	0.0744	0.0521
G19	1	2	Whole	0.0797	0.0418	0	0.1777	0	0.0776	0	0	0.0744	0	0.0356	0	0.0001	0	0.1055	0.4076	0.500124
G19	2	2	Whole	0.0962	0.0467	0.0001	0.2072	0	0.0621	0.0001	0	0.0723	0	0.0245	0	0.0001	0	0.1224	0.3683	0.570745
G19	3	2	Whole	0.0733	0.0326	0	0.2745	0	0.0739	0	0	0.0527	0	0.0254	0	0	0	0.1385	0.3291	0.703059
G19	4	2	Whole	0.0435	0.012	0	0.3313	0	0.1025	0	0	0.0259	0	0.0332	0	0	0	0.1534	0.298	0.794088
G19	5	2	Whole	0.0496	0.0208	0	0.2042	0	0.0793	0	0	0.0584	0	0.055	0	0.0001	0	0.1803	0.3522	0.577218
G19	6	2	Whole	0.0472	0.0039	0	0.452	0	0.065	0	0	0.007	0	0.0171	0	0.0001	0.0001	0.1796	0.228	0.902304
G61	1	0	Whole	0.1475	0.2001	0.0009	0.174	0.0011	0.415	0.0015	0.0033	0.0087	0.0003	0.0108	0.0003	0.0004	0	0.018	0.0178
G61	1	2	Whole	0.1056	0.4603	0.0002	0.0235	0.0009	0.2969	0.0001	0.0005	0.0495	0.0006	0.0119	0.0001	0.0005	0.0002	0.0067	0.0426	0.816552
G61	2	2	Whole	0.0783	0.4236	0.0002	0.0317	0.0012	0.3331	0.0001	0.0011	0.0559	0.001	0.0184	0.0004	0.0009	0.0007	0.0113	0.042	0.852911
G61	3	2	Whole	0.0496	0.3586	0.0001	0.0677	0.0005	0.3771	0.0001	0.0006	0.0432	0.0004	0.0262	0.0003	0.0003	0.0003	0.0355	0.0395	0.909938
G61	4	2	Whole	0.0784	0.4277	0.0002	0.0493	0.0011	0.3104	0.0002	0.0008	0.0587	0.0005	0.0155	0.0002	0.0002	0.0001	0.0143	0.0426	0.846762
G61	5	2	Whole	0.0862	0.3989	0.0001	0.0329	0.0006	0.3897	0	0.0008	0.037	0.0005	0.0146	0.0003	0.0005	0.0004	0.0088	0.0287	0.893734
G61	6	2	Whole	0.1193	0.3072	0.0001	0.0664	0.0005	0.4176	0.0001	0.0006	0.0266	0.0004	0.0116	0.0002	0.0003	0.0002	0.0137	0.0354	0.956761
