# Supplementary material for: Phenotyping clonal populations of glioma stem cell reveals a high degree of plasticity in response to changes of microenvironment
Source: Lab Invest. 2021 Nov 15;102(2):172–84. doi: 10.1038/s41374-021-00695-2 (PMC8784315; doi:10.1038/s41374-021-00695-2)
Supplement: Supplementary file 4 — Supplemental data 3 [file 41374_2021_695_MOESM4_ESM.xlsx]

## Sheet: G19 1 1
Experiment Name:	G19_oligoclonal_orgs
Clone sizes
Tube Name:	Sample ID:	Single cells % Total	BV C1 % Total	BO C1 % Total	SO C1 % Total	BS C1 % Total	Single cells % Parent	BV C1 % Parent	BO C1 % Parent	SO C1 % Parent	BS C1 % Parent	non-clonal	Single cells Events	BV C1 Events	BO C1 Events	SO C1 Events	BS C1 Events	non-clonal
G19 (1) 1 org		0.2326	0.1882	0.0107	0.0125	0.0061	0.8944	0.8089	0.0462	0.0536	0.0264	0.0157	9967	8062	460	534	263	679
BS C1
Experiment Name:	G19_oligoclonal_orgs
Tube Name:	Sample ID:	CD44+ only % Parent	CD44+ CD133+ % Parent	CD44+ CD15+ % Parent	CD44+A2B5+ % Parent	CD44+CD133+CD15+ % Parent	CD44+CD133+A2B5+ % Parent	CD44+CD15+A2B5+ % Parent	CD44+CD133+CD15A2B5+ % Parent	CD133+ only % Parent	CD133+CD15+ % Parent	CD133+A2B5+ % Parent	CD133+CD15+A2B5+ % Parent	CD15+ only % Parent	CD15+A2B5+ % Parent	A2B5+ only % Parent	neg % Parent
G19 (1) 1 org		0	0	0	0.2624	0	0.1331	0	0	0	0	0.1217	0	0	0.0038	0.4791	0
BV C1
Experiment Name:	G19_oligoclonal_orgs
Tube Name:	Sample ID:	CD44+ only % Parent	CD44+ CD133+ % Parent	CD44+ CD15+ % Parent	CD44+A2B5+ % Parent	CD44+CD133+CD15+ % Parent	CD44+CD133+A2B5+ % Parent	CD44+CD15+A2B5+ % Parent	CD44+CD133+CD15A2B5+ % Parent	CD133+ only % Parent	CD133+CD15+ % Parent	CD133+A2B5+ % Parent	CD133+CD15+A2B5+ % Parent	CD15+ only % Parent	CD15+A2B5+ % Parent	A2B5+ only % Parent	neg % Parent
G19 (1) 1 org		0.0052	0.0005	0	0.4994	0	0.1212	0.0002	0.0005	0.0006	0	0.032	0	0	0.0009	0.3134	0.026
BO C1
Experiment Name:	G19_oligoclonal_orgs
Tube Name:	Sample ID:	CD44+ only % Parent	CD44+ CD133+ % Parent	CD44+ CD15+ % Parent	CD44+A2B5+ % Parent	CD44+CD133+CD15+ % Parent	CD44+CD133+A2B5+ % Parent	CD44+CD15+A2B5+ % Parent	CD44+CD133+CD15A2B5+ % Parent	CD133+ only % Parent	CD133+CD15+ % Parent	CD133+A2B5+ % Parent	CD133+CD15+A2B5+ % Parent	CD15+ only % Parent	CD15+A2B5+ % Parent	A2B5+ only % Parent	neg % Parent
G19 (1) 1 org		0	0	0	0.3304	0	0.4435	0	0	0	0	0.0935	0.0022	0	0	0.1261	0.0043
SO C1
Experiment Name:	G19_oligoclonal_orgs
Tube Name:	Sample ID:	CD44+ only % Parent	CD44+ CD133+ % Parent	CD44+ CD15+ % Parent	CD44+A2B5+ % Parent	CD44+CD133+CD15+ % Parent	CD44+CD133+A2B5+ % Parent	CD44+CD15+A2B5+ % Parent	CD44+CD133+CD15A2B5+ % Parent	CD133+ only % Parent	CD133+CD15+ % Parent	CD133+A2B5+ % Parent	CD133+CD15+A2B5+ % Parent	CD15+ only % Parent	CD15+A2B5+ % Parent	A2B5+ only % Parent	neg % Parent
G19 (1) 1 org		0.0075	0	0	0.6292	0	0.1386	0	0.0056	0	0	0.0375	0	0	0.0019	0.1742	0.0056
Whole org
Experiment Name:	G19_oligoclonal_orgs
Tube Name:	Sample ID:	CD44+ only % Parent	CD44+ CD133+ % Parent	CD44+ CD15+ % Parent	CD44+A2B5+ % Parent	CD44+CD133+CD15+ % Parent	CD44+CD133+A2B5+ % Parent	CD44+CD15+A2B5+ % Parent	CD44+CD133+CD15A2B5+ % Parent	CD133+ only % Parent	CD133+CD15+ % Parent	CD133+A2B5+ % Parent	CD133+CD15+A2B5+ % Parent	CD15+ only % Parent	CD15+A2B5+ % Parent	A2B5+ only % Parent	neg % Parent
G19 (1) 1 org		0.0057	0.0043	0.0001	0.4799	0	0.1431	0.0001	0.0013	0.0019	0.0002	0.0407	0	0	0.0006	0.2975	0.0246
non-clone
Experiment Name:	G19_oligoclonal_orgs
Tube Name:	Sample ID:	CD44+ only % Parent	CD44+ CD133+ % Parent	CD44+ CD15+ % Parent	CD44+A2B5+ % Parent	CD44+CD133+CD15+ % Parent	CD44+CD133+A2B5+ % Parent	CD44+CD15+A2B5+ % Parent	CD44+CD133+CD15A2B5+ % Parent	CD133+ only % Parent	CD133+CD15+ % Parent	CD133+A2B5+ % Parent	CD133+CD15+A2B5+ % Parent	CD15+ only % Parent	CD15+A2B5+ % Parent	A2B5+ only % Parent	neg % Parent
G19 (1) 1 org		0.0191	0.0574	0.0015	0.3211	0	0.1959	0	0.0074	0.0206	0.0029	0.0736	0	0	0.0015	0.2504	0.0486

## Sheet: G19 1 2
Experiment Name:	G19_oligoclonal_orgs
clone sizes																						CD44+ only % Parent	CD44+ CD133+ % Parent	CD44+ CD15+ % Parent	CD44+A2B5+ % Parent	CD44+CD133+CD15+ % Parent	CD44+CD133+A2B5+ % Parent	CD44+CD15+A2B5+ % Parent	CD44+CD133+CD15A2B5+ % Parent	CD133+ only % Parent	CD133+CD15+ % Parent	CD133+A2B5+ % Parent	CD133+CD15+A2B5+ % Parent	CD15+ only % Parent	CD15+A2B5+ % Parent	A2B5+ only % Parent	neg % Parent
Tube Name:	Sample ID:	Single cells % Total	BV C1 % Total	BO C1 % Total	BS C1 % Total	non clone % Total	Single cells % Parent	BV C1 % Parent	BO C1 % Parent	BS C1 % Parent	non clone % Parent	Single cells Events	BV C1 Events	BO C1 Events	BS C1 Events	non clone Events					BV C1	0.0877	0.0019	0.0002	0.6935	0	0.0248	0.001	0	0	0	0.0019	0	0	0.0003	0.1431	0.0455
G19 (1) 2 org		0.3728	0.3046	0.0121	0.0441	0.016	0.7089	0.8172	0.0325	0.1182	0.0304	49426	40391	1605	5841	2117					BO C1	0.1056	0.0011	0.0004	0.5076	0	0.0171	0.0011	0.0003	0.0006	0	0.006	0	0.0003	0.001	0.2413	0.1175
																					BS C1	0.0966	0.0019	0	0.3495	0	0.0274	0.0012	0	0.0025	0	0.0174	0	0.0006	0.0012	0.2573	0.2442
Whole culture
Experiment Name:	G19_oligoclonal_orgs
Tube Name:	Sample ID:	CD44+ only % Parent	CD44+ CD133+ % Parent	CD44+ CD15+ % Parent	CD44+A2B5+ % Parent	CD44+CD133+CD15+ % Parent	CD44+CD133+A2B5+ % Parent	CD44+CD15+A2B5+ % Parent	CD44+CD133+CD15A2B5+ % Parent	CD133+ only % Parent	CD133+CD15+ % Parent	CD133+A2B5+ % Parent	CD133+CD15+A2B5+ % Parent	CD15+ only % Parent	CD15+A2B5+ % Parent	A2B5+ only % Parent	neg % Parent
G19 (1) 2 org		0.102	0.0023	0.0003	0.5155	0	0.0195	0.001	0.0003	0.0013	0.0001	0.0066	0.0001	0.0002	0.0007	0.2339	0.1162
BS C1
Experiment Name:	G19_oligoclonal_orgs
Tube Name:	Sample ID:	CD44+ only % Parent	CD44+ CD133+ % Parent	CD44+ CD15+ % Parent	CD44+A2B5+ % Parent	CD44+CD133+CD15+ % Parent	CD44+CD133+A2B5+ % Parent	CD44+CD15+A2B5+ % Parent	CD44+CD133+CD15A2B5+ % Parent	CD133+ only % Parent	CD133+CD15+ % Parent	CD133+A2B5+ % Parent	CD133+CD15+A2B5+ % Parent	CD15+ only % Parent	CD15+A2B5+ % Parent	A2B5+ only % Parent	neg % Parent
G19 (1) 2 org		0.0877	0.0019	0.0002	0.6935	0	0.0248	0.001	0	0	0	0.0019	0	0	0.0003	0.1431	0.0455
BV C1
Experiment Name:	G19_oligoclonal_orgs																					Cell count
																					BV C1	40391
Tube Name:	Sample ID:	CD44+ only % Parent	CD44+ CD133+ % Parent	CD44+ CD15+ % Parent	CD44+A2B5+ % Parent	CD44+CD133+CD15+ % Parent	CD44+CD133+A2B5+ % Parent	CD44+CD15+A2B5+ % Parent	CD44+CD133+CD15A2B5+ % Parent	CD133+ only % Parent	CD133+CD15+ % Parent	CD133+A2B5+ % Parent	CD133+CD15+A2B5+ % Parent	CD15+ only % Parent	CD15+A2B5+ % Parent	A2B5+ only % Parent	neg % Parent				BO C1	1605
G19 (1) 2 org		0.1056	0.0011	0.0004	0.5076	0	0.0171	0.0011	0.0003	0.0006	0	0.006	0	0.0003	0.001	0.2413	0.1175				BS C1	5841
																					non clone	2117
BO C1
Experiment Name:	G19_oligoclonal_orgs
Tube Name:	Sample ID:	CD44+ only % Parent	CD44+ CD133+ % Parent	CD44+ CD15+ % Parent	CD44+A2B5+ % Parent	CD44+CD133+CD15+ % Parent	CD44+CD133+A2B5+ % Parent	CD44+CD15+A2B5+ % Parent	CD44+CD133+CD15A2B5+ % Parent	CD133+ only % Parent	CD133+CD15+ % Parent	CD133+A2B5+ % Parent	CD133+CD15+A2B5+ % Parent	CD15+ only % Parent	CD15+A2B5+ % Parent	A2B5+ only % Parent	neg % Parent
G19 (1) 2 org		0.0966	0.0019	0	0.3495	0	0.0274	0.0012	0	0.0025	0	0.0174	0	0.0006	0.0012	0.2573	0.2442
non clone
Experiment Name:	G19_oligoclonal_orgs
Tube Name:	Sample ID:	CD44+ only % Parent	CD44+ CD133+ % Parent	CD44+ CD15+ % Parent	CD44+A2B5+ % Parent	CD44+CD133+CD15+ % Parent	CD44+CD133+A2B5+ % Parent	CD44+CD15+A2B5+ % Parent	CD44+CD133+CD15A2B5+ % Parent	CD133+ only % Parent	CD133+CD15+ % Parent	CD133+A2B5+ % Parent	CD133+CD15+A2B5+ % Parent	CD15+ only % Parent	CD15+A2B5+ % Parent	A2B5+ only % Parent	neg % Parent
G19 (1) 2 org		0.0789	0.0227	0	0.3505	0	0.0274	0.0028	0.0071	0.0104	0.0028	0.0104	0.0014	0.0019	0.0052	0.3061	0.1724

## Sheet: G19 1 3
Experiment Name:	G19_oligoclonal_orgs																							CD44+ only % Parent	CD44+ CD133+ % Parent	CD44+ CD15+ % Parent	CD44+A2B5+ % Parent	CD44+CD133+CD15+ % Parent	CD44+CD133+A2B5+ % Parent	CD44+CD15+A2B5+ % Parent	CD44+CD133+CD15A2B5+ % Parent	CD133+ only % Parent	CD133+CD15+ % Parent	CD133+A2B5+ % Parent	CD133+CD15+A2B5+ % Parent	CD15+ only % Parent	CD15+A2B5+ % Parent	A2B5+ only % Parent	neg % Parent
clone sizes																							BS C	0.065	0	0.0036	0.4657	0	0.0289	0.0072	0	0	0	0.0253	0	0	0.0072	0.3394	0.0578
Tube Name:	Sample ID:	Single cells % Total	BV C1 % Total	BO C1 % Total	BS C1 % Total	non clone % Total	Single cells % Parent	BV C1 % Parent	BO C1 % Parent	BS C1 % Parent	non clone % Parent	Single cells Events	BV C1 Events	BO C1 Events	BS C1 Events	non clone Events							BV C	0.0968	0.0008	0.0003	0.4149	0.0001	0.0085	0.0012	0.0004	0.0009	0	0.0064	0.0001	0.0005	0.0006	0.2952	0.1734
G19 (1) 3 org		0.3744	0.323	0.0376	0.0024	0.0136	0.748	0.8626	0.1005	0.0064	0.0271	43214	37275	4344	277	1564							BO C	0.0398	0.0032	0.0002	0.1685	0	0.0329	0.0005	0.0009	0.0274	0	0.0988	0.0002	0.0009	0.0012	0.3955	0.23
Whole culture
Experiment Name:	G19_oligoclonal_orgs
																						Cell counts
Tube Name:	Sample ID:	CD44+ only % Parent	CD44+ CD133+ % Parent	CD44+ CD15+ % Parent	CD44+A2B5+ % Parent	CD44+CD133+CD15+ % Parent	CD44+CD133+A2B5+ % Parent	CD44+CD15+A2B5+ % Parent	CD44+CD133+CD15A2B5+ % Parent	CD133+ only % Parent	CD133+CD15+ % Parent	CD133+A2B5+ % Parent	CD133+CD15+A2B5+ % Parent	CD15+ only % Parent	CD15+A2B5+ % Parent	A2B5+ only % Parent	neg % Parent	non clone % Parent			BV C1 Events	37275
G19 (1) 3 org		0.0888	0.0018	0.0003	0.3837	0.0001	0.0115	0.0012	0.0006	0.0042	0	0.0167	0.0001	0.0005	0.0007	0.3085	0.1814	0.0271			BO C1 Events	4344
																					BS C1 Events	277
BS C1																					non clone Events	1564
Experiment Name:	G19_oligoclonal_orgs
Tube Name:	Sample ID:	CD44+ only % Parent	CD44+ CD133+ % Parent	CD44+ CD15+ % Parent	CD44+A2B5+ % Parent	CD44+CD133+CD15+ % Parent	CD44+CD133+A2B5+ % Parent	CD44+CD15+A2B5+ % Parent	CD44+CD133+CD15A2B5+ % Parent	CD133+ only % Parent	CD133+CD15+ % Parent	CD133+A2B5+ % Parent	CD133+CD15+A2B5+ % Parent	CD15+ only % Parent	CD15+A2B5+ % Parent	A2B5+ only % Parent	neg % Parent
G19 (1) 3 org		0.065	0	0.0036	0.4657	0	0.0289	0.0072	0	0	0	0.0253	0	0	0.0072	0.3394	0.0578
BV C1
Experiment Name:	G19_oligoclonal_orgs
Tube Name:	Sample ID:	CD44+ only % Parent	CD44+ CD133+ % Parent	CD44+ CD15+ % Parent	CD44+A2B5+ % Parent	CD44+CD133+CD15+ % Parent	CD44+CD133+A2B5+ % Parent	CD44+CD15+A2B5+ % Parent	CD44+CD133+CD15A2B5+ % Parent	CD133+ only % Parent	CD133+CD15+ % Parent	CD133+A2B5+ % Parent	CD133+CD15+A2B5+ % Parent	CD15+ only % Parent	CD15+A2B5+ % Parent	A2B5+ only % Parent	neg % Parent
G19 (1) 3 org		0.0968	0.0008	0.0003	0.4149	0.0001	0.0085	0.0012	0.0004	0.0009	0	0.0064	0.0001	0.0005	0.0006	0.2952	0.1734
BO C1
Experiment Name:	G19_oligoclonal_orgs
Tube Name:	Sample ID:	CD44+ only % Parent	CD44+ CD133+ % Parent	CD44+ CD15+ % Parent	CD44+A2B5+ % Parent	CD44+CD133+CD15+ % Parent	CD44+CD133+A2B5+ % Parent	CD44+CD15+A2B5+ % Parent	CD44+CD133+CD15A2B5+ % Parent	CD133+ only % Parent	CD133+CD15+ % Parent	CD133+A2B5+ % Parent	CD133+CD15+A2B5+ % Parent	CD15+ only % Parent	CD15+A2B5+ % Parent	A2B5+ only % Parent	neg % Parent
G19 (1) 3 org		0.0398	0.0032	0.0002	0.1685	0	0.0329	0.0005	0.0009	0.0274	0	0.0988	0.0002	0.0009	0.0012	0.3955	0.23
non clone
Experiment Name:	G19_oligoclonal_orgs
Tube Name:	Sample ID:	CD44+ only % Parent	CD44+ CD133+ % Parent	CD44+ CD15+ % Parent	CD44+A2B5+ % Parent	CD44+CD133+CD15+ % Parent	CD44+CD133+A2B5+ % Parent	CD44+CD15+A2B5+ % Parent	CD44+CD133+CD15A2B5+ % Parent	CD133+ only % Parent	CD133+CD15+ % Parent	CD133+A2B5+ % Parent	CD133+CD15+A2B5+ % Parent	CD15+ only % Parent	CD15+A2B5+ % Parent	A2B5+ only % Parent	neg % Parent
G19 (1) 3 org		0.0422	0.0224	0	0.2327	0.0006	0.023	0.0038	0.0026	0.0185	0	0.0307	0	0	0.0006	0.3747	0.2481

## Sheet: G19 1 4
Experiment Name:	G19_oligoclonal_orgs
clone sizes
Tube Name:	Sample ID:	Single cells % Total	BS C1 % Total	BV C1 % Total	BV C2 % Total	BV C3 % Total	Single cells % Parent	BS C1 % Parent	BV C1 % Parent	BV C2 % Parent	BV C3 % Parent	Single cells Events	BS C1 Events	BV C1 Events	BV C2 Events	BV C3 Events
G19 (1) 4 org		0.401	0.1311	0.086	0.1073	0.0351	0.6988	0.3269	0.2145	0.2675	0.0876	46136	15080	9896	12341	4041
BS C1
Experiment Name:	G19_oligoclonal_orgs
Tube Name:	Sample ID:	CD44+ only % Parent	CD44+ CD133+ % Parent	CD44+ CD15+ % Parent	CD44+A2B5+ % Parent	CD44+CD133+CD15+ % Parent	CD44+CD133+A2B5+ % Parent	CD44+CD15+A2B5+ % Parent	CD44+CD133+CD15A2B5+ % Parent	CD133+ only % Parent	CD133+CD15+ % Parent	CD133+A2B5+ % Parent	CD133+CD15+A2B5+ % Parent	CD15+ only % Parent	CD15+A2B5+ % Parent	A2B5+ only % Parent	neg % Parent
G19 (1) 4 org		0.0344	0.0021	0.0001	0.7314	0	0.0776	0.0021	0.0008	0.0015	0	0.0136	0.0003	0	0.0003	0.1145	0.0212
BV C1
Experiment Name:	G19_oligoclonal_orgs
Tube Name:	Sample ID:	CD44+ only % Parent	CD44+ CD133+ % Parent	CD44+ CD15+ % Parent	CD44+A2B5+ % Parent	CD44+CD133+CD15+ % Parent	CD44+CD133+A2B5+ % Parent	CD44+CD15+A2B5+ % Parent	CD44+CD133+CD15A2B5+ % Parent	CD133+ only % Parent	CD133+CD15+ % Parent	CD133+A2B5+ % Parent	CD133+CD15+A2B5+ % Parent	CD15+ only % Parent	CD15+A2B5+ % Parent	A2B5+ only % Parent	neg % Parent
G19 (1) 4 org		0.0967	0.0041	0.0002	0.6043	0.0002	0.0516	0.0007	0.0008	0.0019	0	0.0084	0	0.0001	0	0.1441	0.0868
BV C2		BV C1 in other C1 orgs
Experiment Name:	G19_oligoclonal_orgs
Tube Name:	Sample ID:	CD44+ only % Parent	CD44+ CD133+ % Parent	CD44+ CD15+ % Parent	CD44+A2B5+ % Parent	CD44+CD133+CD15+ % Parent	CD44+CD133+A2B5+ % Parent	CD44+CD15+A2B5+ % Parent	CD44+CD133+CD15A2B5+ % Parent	CD133+ only % Parent	CD133+CD15+ % Parent	CD133+A2B5+ % Parent	CD133+CD15+A2B5+ % Parent	CD15+ only % Parent	CD15+A2B5+ % Parent	A2B5+ only % Parent	neg % Parent
G19 (1) 4 org		0.0887	0.0015	0.0001	0.6252	0	0.0247	0.0006	0.0001	0.0011	0	0.0043	0	0.0001	0.0001	0.1707	0.0828
BV C3
Experiment Name:	G19_oligoclonal_orgs
Tube Name:	Sample ID:	CD44+ only % Parent	CD44+ CD133+ % Parent	CD44+ CD15+ % Parent	CD44+A2B5+ % Parent	CD44+CD133+CD15+ % Parent	CD44+CD133+A2B5+ % Parent	CD44+CD15+A2B5+ % Parent	CD44+CD133+CD15A2B5+ % Parent	CD133+ only % Parent	CD133+CD15+ % Parent	CD133+A2B5+ % Parent	CD133+CD15+A2B5+ % Parent	CD15+ only % Parent	CD15+A2B5+ % Parent	A2B5+ only % Parent	neg % Parent
G19 (1) 4 org		0.0938	0.002	0	0.6699	0.0002	0.0646	0.0005	0.0005	0.002	0	0.0111	0	0	0	0.1	0.0554
Non clonal
Experiment Name:	G19_oligoclonal_orgs
Tube Name:	Sample ID:	CD44+ only % Parent	CD44+ CD133+ % Parent	CD44+ CD15+ % Parent	CD44+A2B5+ % Parent	CD44+CD133+CD15+ % Parent	CD44+CD133+A2B5+ % Parent	CD44+CD15+A2B5+ % Parent	CD44+CD133+CD15A2B5+ % Parent	CD133+ only % Parent	CD133+CD15+ % Parent	CD133+A2B5+ % Parent	CD133+CD15+A2B5+ % Parent	CD15+ only % Parent	CD15+A2B5+ % Parent	A2B5+ only % Parent	neg % Parent
G19 (1) 4 org		0.0753	0.0097	0.0002	0.5861	0.0006	0.0618	0.001	0.001	0.0034	0.0002	0.0143	0.0004	0.0002	0	0.1761	0.0697
Whole culture
Experiment Name:	G19_oligoclonal_orgs
Tube Name:	Sample ID:	CD44+ only % Parent	CD44+ CD133+ % Parent	CD44+ CD15+ % Parent	CD44+A2B5+ % Parent	CD44+CD133+CD15+ % Parent	CD44+CD133+A2B5+ % Parent	CD44+CD15+A2B5+ % Parent	CD44+CD133+CD15A2B5+ % Parent	CD133+ only % Parent	CD133+CD15+ % Parent	CD133+A2B5+ % Parent	CD133+CD15+A2B5+ % Parent	CD15+ only % Parent	CD15+A2B5+ % Parent	A2B5+ only % Parent	neg % Parent
G19 (1) 4 org		0.0718	0.0032	0.0001	0.655	0.0001	0.0549	0.0011	0.0006	0.0018	0	0.0098	0.0001	0.0001	0.0001	0.1413	0.0598

## Sheet: G19 2 1
Experiment Name:	G19_oligoclonal_orgs
clone sizes
Tube Name:	Sample ID:	Single cells % Total	BV C2 % Total	BV C1 % Total	SV C1 % Total	BV C3 % Total	non-clonal % Total	Single cells % Parent	BV C2 % Parent	BV C1 % Parent	SV C1 % Parent	BV C3 % Parent	non-clonal % Parent	Single cells Events	BV C2 Events	BV C1 Events	SV C1 Events	BV C3 Events	non-clonal Events
G19 (2) 1 org		0.2266	0.0483	0.1007	0.0162	0.0194	0.0458	0.8372	0.2133	0.4443	0.0715	0.0855	0.1693	14357	3062	6379	1026	1227	2903
Whole culture
Experiment Name:	G19_oligoclonal_orgs
Tube Name:	Sample ID:	CD44+ only % Parent	CD44+ CD133+ % Parent	CD44+ CD15+ % Parent	CD44+A2B5+ % Parent	CD44+CD133+CD15+ % Parent	CD44+CD133+A2B5+ % Parent	CD44+CD15+A2B5+ % Parent	CD44+CD133+CD15A2B5+ % Parent	CD133+ only % Parent	CD133+CD15+ % Parent	CD133+A2B5+ % Parent	CD133+CD15+A2B5+ % Parent	CD15+ only % Parent	CD15+A2B5+ % Parent	A2B5+ only % Parent	neg % Parent
G19 (2) 1 org		0.0613	0.0045	0.0004	0.3581	0.0001	0.0252	0.0027	0.0009	0.0047	0.0003	0.015	0.0003	0.0006	0.002	0.3463	0.1776
BV C1
Experiment Name:	G19_oligoclonal_orgs
Tube Name:	Sample ID:	CD44+ only % Parent	CD44+ CD133+ % Parent	CD44+ CD15+ % Parent	CD44+A2B5+ % Parent	CD44+CD133+CD15+ % Parent	CD44+CD133+A2B5+ % Parent	CD44+CD15+A2B5+ % Parent	CD44+CD133+CD15A2B5+ % Parent	CD133+ only % Parent	CD133+CD15+ % Parent	CD133+A2B5+ % Parent	CD133+CD15+A2B5+ % Parent	CD15+ only % Parent	CD15+A2B5+ % Parent	A2B5+ only % Parent	neg % Parent
G19 (2) 1 org		0.0615	0.0024	0.0002	0.3	0.0002	0.0179	0.0013	0.0006	0.002	0.0002	0.0122	0.0003	0.0002	0.0006	0.4062	0.1944
BV C2
Experiment Name:	G19_oligoclonal_orgs
Tube Name:	Sample ID:	CD44+ only % Parent	CD44+ CD133+ % Parent	CD44+ CD15+ % Parent	CD44+A2B5+ % Parent	CD44+CD133+CD15+ % Parent	CD44+CD133+A2B5+ % Parent	CD44+CD15+A2B5+ % Parent	CD44+CD133+CD15A2B5+ % Parent	CD133+ only % Parent	CD133+CD15+ % Parent	CD133+A2B5+ % Parent	CD133+CD15+A2B5+ % Parent	CD15+ only % Parent	CD15+A2B5+ % Parent	A2B5+ only % Parent	neg % Parent
G19 (2) 1 org		0.0594	0.0007	0	0.3197	0	0.0153	0.0013	0	0.002	0	0.0147	0	0.0007	0.0013	0.4043	0.1806
BV C3
G19 (2) 1 org		0.075	0.0008	0	0.5892	0	0.0554	0.0008	0.0033	0.0008	0	0.0049	0	0	0	0.1353	0.1345
SV C1
G19 (2) 1 org		0.0906	0.0019	0	0.7144	0	0.0253	0.0029	0	0.001	0	0.0029	0	0	0.001	0.1345	0.0253
non-clonal
G19 (2) 1 org		0.0517	0.0158	0.0007	0.3338	0.0003	0.0417	0.001	0.001	0.0165	0.001	0.0289	0.0003	0.0014	0.0028	0.3038	0.1991

## Sheet: G19 2 2
Experiment Name:	G19_oligoclonal_orgs
clone size
Tube Name:	Sample ID:	Single cells % Total	BV C1 % Total	BV C2 % Total	non clonal % Total	Single cells % Parent	BV C1 % Parent	BV C2 % Parent	non clonal % Parent	Single cells Events	BV C1 Events	BV C2 Events	non clonal Events
G19 (2) 2 org		0.2672	0.1165	0.0557	0.0951	0.7784	0.4358	0.2083	0.277	12940	5639	2696	4605
Whole culture
Experiment Name:	G19_oligoclonal_orgs
Tube Name:	Sample ID:	CD44+ only % Parent	CD44+ CD133+ % Parent	CD44+ CD15+ % Parent	CD44+A2B5+ % Parent	CD44+CD133+CD15+ % Parent	CD44+CD133+A2B5+ % Parent	CD44+CD15+A2B5+ % Parent	CD44+CD133+CD15A2B5+ % Parent	CD133+ only % Parent	CD133+CD15+ % Parent	CD133+A2B5+ % Parent	CD133+CD15+A2B5+ % Parent	CD15+ only % Parent	CD15+A2B5+ % Parent	A2B5+ only % Parent	neg % Parent
G19 (2) 2 org		0.011	0.006	0	0.4806	0	0.18	0.002	0.0018	0.0047	0.0002	0.0676	0.0004	0	0.0002	0.219	0.0264
BV C1
Experiment Name:	G19_oligoclonal_orgs
Tube Name:	Sample ID:	CD44+ only % Parent	CD44+ CD133+ % Parent	CD44+ CD15+ % Parent	CD44+A2B5+ % Parent	CD44+CD133+CD15+ % Parent	CD44+CD133+A2B5+ % Parent	CD44+CD15+A2B5+ % Parent	CD44+CD133+CD15A2B5+ % Parent	CD133+ only % Parent	CD133+CD15+ % Parent	CD133+A2B5+ % Parent	CD133+CD15+A2B5+ % Parent	CD15+ only % Parent	CD15+A2B5+ % Parent	A2B5+ only % Parent	neg % Parent
G19 (2) 2 org		0.0138	0.0041	0	0.4834	0	0.1569	0.0025	0.0007	0.005	0	0.07	0.0002	0	0.0002	0.2297	0.0335
BV C2
Experiment Name:	G19_oligoclonal_orgs
Tube Name:	Sample ID:	CD44+ only % Parent	CD44+ CD133+ % Parent	CD44+ CD15+ % Parent	CD44+A2B5+ % Parent	CD44+CD133+CD15+ % Parent	CD44+CD133+A2B5+ % Parent	CD44+CD15+A2B5+ % Parent	CD44+CD133+CD15A2B5+ % Parent	CD133+ only % Parent	CD133+CD15+ % Parent	CD133+A2B5+ % Parent	CD133+CD15+A2B5+ % Parent	CD15+ only % Parent	CD15+A2B5+ % Parent	A2B5+ only % Parent	neg % Parent
G19 (2) 2 org		0.0015	0.0007	0	0.622	0	0.2014	0.0026	0.0007	0.0007	0	0.0315	0	0	0.0004	0.1343	0.0041
Non-clonal
Experiment Name:	G19_oligoclonal_orgs
Tube Name:	Sample ID:	CD44+ only % Parent	CD44+ CD133+ % Parent	CD44+ CD15+ % Parent	CD44+A2B5+ % Parent	CD44+CD133+CD15+ % Parent	CD44+CD133+A2B5+ % Parent	CD44+CD15+A2B5+ % Parent	CD44+CD133+CD15A2B5+ % Parent	CD133+ only % Parent	CD133+CD15+ % Parent	CD133+A2B5+ % Parent	CD133+CD15+A2B5+ % Parent	CD15+ only % Parent	CD15+A2B5+ % Parent	A2B5+ only % Parent	neg % Parent
G19 (2) 2 org		0.013	0.0113	0	0.3946	0.0002	0.1974	0.0009	0.002	0.0067	0.0007	0.0862	0.0004	0	0	0.2558	0.0308

## Sheet: G19 2 3
Experiment Name:	G19_oligoclonal_orgs
clone size
Tube Name:	Sample ID:	Single cells % Total	BS C1 % Total	BV C1 % Total	BV C2 % Total	non clonal % Total	Single cells % Parent	BS C1 % Parent	BV C1 % Parent	BV C2 % Parent	non clonal % Parent	Single cells Events	BS C1 Events	BV C1 Events	BV C2 Events	non clonal Events
G19 (2) 3 org		0.6072	0.0094	0.3627	0.147	0.0884	0.9117	0.0154	0.5973	0.2421	0.1328	86541	1333	51691	20951	12606
Whole culture
Experiment Name:	G19_oligoclonal_orgs
Tube Name:	Sample ID:	CD44+ only % Parent	CD44+ CD133+ % Parent	CD44+ CD15+ % Parent	CD44+A2B5+ % Parent	CD44+CD133+CD15+ % Parent	CD44+CD133+A2B5+ % Parent	CD44+CD15+A2B5+ % Parent	CD44+CD133+CD15A2B5+ % Parent	CD133+ only % Parent	CD133+CD15+ % Parent	CD133+A2B5+ % Parent	CD133+CD15+A2B5+ % Parent	CD15+ only % Parent	CD15+A2B5+ % Parent	A2B5+ only % Parent	neg % Parent
G19 (2) 3 org		0.0416	0.0043	0.0002	0.2382	0.0001	0.0327	0.0014	0.0005	0.0088	0.0001	0.0457	0.0005	0.0013	0.0023	0.4316	0.1907
BS C1
Experiment Name:	G19_oligoclonal_orgs
Tube Name:	Sample ID:	CD44+ only % Parent	CD44+ CD133+ % Parent	CD44+ CD15+ % Parent	CD44+A2B5+ % Parent	CD44+CD133+CD15+ % Parent	CD44+CD133+A2B5+ % Parent	CD44+CD15+A2B5+ % Parent	CD44+CD133+CD15A2B5+ % Parent	CD133+ only % Parent	CD133+CD15+ % Parent	CD133+A2B5+ % Parent	CD133+CD15+A2B5+ % Parent	CD15+ only % Parent	CD15+A2B5+ % Parent	A2B5+ only % Parent	neg % Parent
G19 (2) 3 org		0.0375	0.0015	0	0.3593	0	0.0315	0.0045	0.0008	0.0053	0	0.0143	0	0.0008	0.003	0.4254	0.1163
BV C1
Experiment Name:	G19_oligoclonal_orgs
Tube Name:	Sample ID:	CD44+ only % Parent	CD44+ CD133+ % Parent	CD44+ CD15+ % Parent	CD44+A2B5+ % Parent	CD44+CD133+CD15+ % Parent	CD44+CD133+A2B5+ % Parent	CD44+CD15+A2B5+ % Parent	CD44+CD133+CD15A2B5+ % Parent	CD133+ only % Parent	CD133+CD15+ % Parent	CD133+A2B5+ % Parent	CD133+CD15+A2B5+ % Parent	CD15+ only % Parent	CD15+A2B5+ % Parent	A2B5+ only % Parent	neg % Parent
G19 (2) 3 org		0.0425	0.0043	0.0002	0.221	0.0001	0.0337	0.0013	0.0003	0.0102	0.0001	0.0492	0.0005	0.0016	0.0025	0.4281	0.2044
BV C2
Experiment Name:	G19_oligoclonal_orgs
Tube Name:	Sample ID:	CD44+ only % Parent	CD44+ CD133+ % Parent	CD44+ CD15+ % Parent	CD44+A2B5+ % Parent	CD44+CD133+CD15+ % Parent	CD44+CD133+A2B5+ % Parent	CD44+CD15+A2B5+ % Parent	CD44+CD133+CD15A2B5+ % Parent	CD133+ only % Parent	CD133+CD15+ % Parent	CD133+A2B5+ % Parent	CD133+CD15+A2B5+ % Parent	CD15+ only % Parent	CD15+A2B5+ % Parent	A2B5+ only % Parent	neg % Parent
G19 (2) 3 org		0.0452	0.0009	0.0003	0.2735	0	0.0075	0.0011	0.0001	0.0011	0	0.0072	0	0.0009	0.002	0.4792	0.1811
non-clonal
Experiment Name:	G19_oligoclonal_orgs
Tube Name:	Sample ID:	CD44+ only % Parent	CD44+ CD133+ % Parent	CD44+ CD15+ % Parent	CD44+A2B5+ % Parent	CD44+CD133+CD15+ % Parent	CD44+CD133+A2B5+ % Parent	CD44+CD15+A2B5+ % Parent	CD44+CD133+CD15A2B5+ % Parent	CD133+ only % Parent	CD133+CD15+ % Parent	CD133+A2B5+ % Parent	CD133+CD15+A2B5+ % Parent	CD15+ only % Parent	CD15+A2B5+ % Parent	A2B5+ only % Parent	neg % Parent
G19 (2) 3 org		0.0321	0.0104	0.0002	0.2374	0.0002	0.0713	0.0018	0.0018	0.0163	0.0001	0.0991	0.0013	0.0007	0.0025	0.3667	0.1583

## Sheet: G19 3 1
Experiment Name:	G19_oligoclonal_orgs
Clone size
Tube Name:	Sample ID:	Single cells % Total	BV C1 % Total	VO C1 % Total	BO C1 % Total	SO C1 % Total	non-clonal % Total	Single cells % Parent	BV C1 % Parent	VO C1 % Parent	BO C1 % Parent	SO C1 % Parent	non-clonal % Parent	Single cells Events	BV C1 Events	VO C1 Events	BO C1 Events	SO C1 Events	non-clonal Events
G19 (3) 1 org		0.6046	0.2069	0.0226	0.361	0.0083	0.0681	0.9352	0.3422	0.0373	0.361	0.0138	0.0681	178008	60906	6643	106296	2448	20045
Whole culture
Experiment Name:	G19_oligoclonal_orgs
Tube Name:	Sample ID:	CD44+ only % Parent	CD44+ CD133+ % Parent	CD44+ CD15+ % Parent	CD44+A2B5+ % Parent	CD44+CD133+CD15+ % Parent	CD44+CD133+A2B5+ % Parent	CD44+CD15+A2B5+ % Parent	CD44+CD133+CD15A2B5+ % Parent	CD133+ only % Parent	CD133+CD15+ % Parent	CD133+A2B5+ % Parent	CD133+CD15+A2B5+ % Parent	CD15+ only % Parent	CD15+A2B5+ % Parent	A2B5+ only % Parent	neg % Parent
G19 (3) 1 org		0.0344	0.0008	0.0003	0.0686	0	0.0033	0.0003	0.0001	0.0059	0.0001	0.0222	0.0002	0.0022	0.0018	0.3927	0.4671
BV C1
Experiment Name:	G19_oligoclonal_orgs
Tube Name:	Sample ID:	CD44+ only % Parent	CD44+ CD133+ % Parent	CD44+ CD15+ % Parent	CD44+A2B5+ % Parent	CD44+CD133+CD15+ % Parent	CD44+CD133+A2B5+ % Parent	CD44+CD15+A2B5+ % Parent	CD44+CD133+CD15A2B5+ % Parent	CD133+ only % Parent	CD133+CD15+ % Parent	CD133+A2B5+ % Parent	CD133+CD15+A2B5+ % Parent	CD15+ only % Parent	CD15+A2B5+ % Parent	A2B5+ only % Parent	neg % Parent
G19 (3) 1 org		0.0702	0.001	0.0004	0.1125	0	0.0039	0.0004	0.0001	0.0041	0.0001	0.0186	0.0001	0.0017	0.0016	0.3916	0.3937
BO C1
Experiment Name:	G19_oligoclonal_orgs
Tube Name:	Sample ID:	CD44+ only % Parent	CD44+ CD133+ % Parent	CD44+ CD15+ % Parent	CD44+A2B5+ % Parent	CD44+CD133+CD15+ % Parent	CD44+CD133+A2B5+ % Parent	CD44+CD15+A2B5+ % Parent	CD44+CD133+CD15A2B5+ % Parent	CD133+ only % Parent	CD133+CD15+ % Parent	CD133+A2B5+ % Parent	CD133+CD15+A2B5+ % Parent	CD15+ only % Parent	CD15+A2B5+ % Parent	A2B5+ only % Parent	neg % Parent
G19 (3) 1 org		0.0063	0.0005	0.0003	0.0391	0.0001	0.0073	0.0002	0.0005	0.0068	0.0001	0.0284	0.0003	0.0023	0.0018	0.401	0.5051
SO C1
Experiment Name:	G19_oligoclonal_orgs
Tube Name:	Sample ID:	CD44+ only % Parent	CD44+ CD133+ % Parent	CD44+ CD15+ % Parent	CD44+A2B5+ % Parent	CD44+CD133+CD15+ % Parent	CD44+CD133+A2B5+ % Parent	CD44+CD15+A2B5+ % Parent	CD44+CD133+CD15A2B5+ % Parent	CD133+ only % Parent	CD133+CD15+ % Parent	CD133+A2B5+ % Parent	CD133+CD15+A2B5+ % Parent	CD15+ only % Parent	CD15+A2B5+ % Parent	A2B5+ only % Parent	neg % Parent
G19 (3) 1 org		0.0666	0.0004	0	0.0707	0	0.0078	0	0	0.0074	0	0.0151	0	0.0029	0.0012	0.1761	0.652
VO C1
Experiment Name:	G19_oligoclonal_orgs
Tube Name:	Sample ID:	CD44+ only % Parent	CD44+ CD133+ % Parent	CD44+ CD15+ % Parent	CD44+A2B5+ % Parent	CD44+CD133+CD15+ % Parent	CD44+CD133+A2B5+ % Parent	CD44+CD15+A2B5+ % Parent	CD44+CD133+CD15A2B5+ % Parent	CD133+ only % Parent	CD133+CD15+ % Parent	CD133+A2B5+ % Parent	CD133+CD15+A2B5+ % Parent	CD15+ only % Parent	CD15+A2B5+ % Parent	A2B5+ only % Parent	neg % Parent
G19 (3) 1 org		0.0674	0.0024	0.0002	0.1469	0	0.0113	0	0	0.0071	0	0.0295	0.0003	0.002	0.0017	0.333	0.3983
non clona
Experiment Name:	G19_oligoclonal_orgs
Tube Name:	Sample ID:	CD44+ only % Parent	CD44+ CD133+ % Parent	CD44+ CD15+ % Parent	CD44+A2B5+ % Parent	CD44+CD133+CD15+ % Parent	CD44+CD133+A2B5+ % Parent	CD44+CD15+A2B5+ % Parent	CD44+CD133+CD15A2B5+ % Parent	CD133+ only % Parent	CD133+CD15+ % Parent	CD133+A2B5+ % Parent	CD133+CD15+A2B5+ % Parent	CD15+ only % Parent	CD15+A2B5+ % Parent	A2B5+ only % Parent	neg % Parent
G19 (3) 1 org		0.0492	0.0028	0.0004	0.0962	0.0001	0.0038	0.0005	0.0001	0.0067	0.0002	0.0143	0.0002	0.0018	0.002	0.3749	0.4465

## Sheet: G19 3 2
Experiment Name:	G19_oligoclonal_orgs
clone size
Tube Name:	Sample ID:	Single cells % Total	VO C1 % Total	BO C1 % Total	SO C1 % Total	BV C1 % Total	BV C2 % Total	SV C1 % Total	non-clonal % Total	Single cells % Parent	VO C1 % Parent	BO C1 % Parent	SO C1 % Parent	BV C1 % Parent	BV C2 % Parent	SV C1 % Parent	non-clonal % Parent	Single cells Events	VO C1 Events	BO C1 Events	SO C1 Events	BV C1 Events	BV C2 Events	SV C1 Events	non-clonal Events
G19 (3) 2 org		0.4733	0.1642	0.0467	0.0485	0.0291	0.0876	0.0294	0.0958	0.9178	0.3469	0.0467	0.1024	0.0615	0.1851	0.0621	0.0958	43655	15144	4307	4472	2684	8080	2713	8834
Whole culture
Experiment Name:	G19_oligoclonal_orgs
Tube Name:	Sample ID:	CD44+ only % Parent	CD44+ CD133+ % Parent	CD44+ CD15+ % Parent	CD44+A2B5+ % Parent	CD44+CD133+CD15+ % Parent	CD44+CD133+A2B5+ % Parent	CD44+CD15+A2B5+ % Parent	CD44+CD133+CD15A2B5+ % Parent	CD133+ only % Parent	CD133+CD15+ % Parent	CD133+A2B5+ % Parent	CD133+CD15+A2B5+ % Parent	CD15+ only % Parent	CD15+A2B5+ % Parent	A2B5+ only % Parent	neg % Parent
G19 (3) 2 org		0.0369	0.0023	0.0001	0.3824	0.0001	0.0406	0.0007	0.0006	0.0045	0.0001	0.0236	0.0002	0.0003	0.0005	0.3615	0.1456
BV C1
Experiment Name:	G19_oligoclonal_orgs
Tube Name:	Sample ID:	CD44+ only % Parent	CD44+ CD133+ % Parent	CD44+ CD15+ % Parent	CD44+A2B5+ % Parent	CD44+CD133+CD15+ % Parent	CD44+CD133+A2B5+ % Parent	CD44+CD15+A2B5+ % Parent	CD44+CD133+CD15A2B5+ % Parent	CD133+ only % Parent	CD133+CD15+ % Parent	CD133+A2B5+ % Parent	CD133+CD15+A2B5+ % Parent	CD15+ only % Parent	CD15+A2B5+ % Parent	A2B5+ only % Parent	neg % Parent
G19 (3) 2 org		0.0477	0.0041	0	0.4776	0.0007	0.149	0.0004	0.0019	0.0041	0	0.025	0.0007	0	0	0.2079	0.0808
BV C2
Experiment Name:	G19_oligoclonal_orgs
Tube Name:	Sample ID:	CD44+ only % Parent	CD44+ CD133+ % Parent	CD44+ CD15+ % Parent	CD44+A2B5+ % Parent	CD44+CD133+CD15+ % Parent	CD44+CD133+A2B5+ % Parent	CD44+CD15+A2B5+ % Parent	CD44+CD133+CD15A2B5+ % Parent	CD133+ only % Parent	CD133+CD15+ % Parent	CD133+A2B5+ % Parent	CD133+CD15+A2B5+ % Parent	CD15+ only % Parent	CD15+A2B5+ % Parent	A2B5+ only % Parent	neg % Parent
G19 (3) 2 org		0.0429	0.0012	0	0.4639	0	0.0454	0.0011	0.0001	0.0031	0	0.0235	0	0.0002	0.0002	0.3085	0.1097
BO C1
Experiment Name:	G19_oligoclonal_orgs
Tube Name:	Sample ID:	CD44+ only % Parent	CD44+ CD133+ % Parent	CD44+ CD15+ % Parent	CD44+A2B5+ % Parent	CD44+CD133+CD15+ % Parent	CD44+CD133+A2B5+ % Parent	CD44+CD15+A2B5+ % Parent	CD44+CD133+CD15A2B5+ % Parent	CD133+ only % Parent	CD133+CD15+ % Parent	CD133+A2B5+ % Parent	CD133+CD15+A2B5+ % Parent	CD15+ only % Parent	CD15+A2B5+ % Parent	A2B5+ only % Parent	neg % Parent
G19 (3) 2 org		0.0125	0.0014	0.0002	0.078	0.0007	0.0578	0	0.0109	0.0049	0.0002	0.0274	0.0005	0.0005	0.0009	0.3615	0.4425
SO C1
Experiment Name:	G19_oligoclonal_orgs
Tube Name:	Sample ID:	CD44+ only % Parent	CD44+ CD133+ % Parent	CD44+ CD15+ % Parent	CD44+A2B5+ % Parent	CD44+CD133+CD15+ % Parent	CD44+CD133+A2B5+ % Parent	CD44+CD15+A2B5+ % Parent	CD44+CD133+CD15A2B5+ % Parent	CD133+ only % Parent	CD133+CD15+ % Parent	CD133+A2B5+ % Parent	CD133+CD15+A2B5+ % Parent	CD15+ only % Parent	CD15+A2B5+ % Parent	A2B5+ only % Parent	neg % Parent
G19 (3) 2 org		0.0286	0.0027	0	0.1753	0.0002	0.0315	0	0.0004	0.0183	0.0002	0.0622	0.0002	0.0004	0.0002	0.3976	0.282
SV C1
Experiment Name:	G19_oligoclonal_orgs
Tube Name:	Sample ID:	CD44+ only % Parent	CD44+ CD133+ % Parent	CD44+ CD15+ % Parent	CD44+A2B5+ % Parent	CD44+CD133+CD15+ % Parent	CD44+CD133+A2B5+ % Parent	CD44+CD15+A2B5+ % Parent	CD44+CD133+CD15A2B5+ % Parent	CD133+ only % Parent	CD133+CD15+ % Parent	CD133+A2B5+ % Parent	CD133+CD15+A2B5+ % Parent	CD15+ only % Parent	CD15+A2B5+ % Parent	A2B5+ only % Parent	neg % Parent
G19 (3) 2 org		0.0516	0.0022	0	0.6443	0	0.0837	0.0007	0.0004	0.0007	0	0.0133	0.0007	0	0	0.1463	0.056
VO C1
Experiment Name:	G19_oligoclonal_orgs
Tube Name:	Sample ID:	CD44+ only % Parent	CD44+ CD133+ % Parent	CD44+ CD15+ % Parent	CD44+A2B5+ % Parent	CD44+CD133+CD15+ % Parent	CD44+CD133+A2B5+ % Parent	CD44+CD15+A2B5+ % Parent	CD44+CD133+CD15A2B5+ % Parent	CD133+ only % Parent	CD133+CD15+ % Parent	CD133+A2B5+ % Parent	CD133+CD15+A2B5+ % Parent	CD15+ only % Parent	CD15+A2B5+ % Parent	A2B5+ only % Parent	neg % Parent
G19 (3) 2 org		0.0368	0.0001	0.0002	0.4485	0.0001	0.0279	0.0008	0.0004	0.0005	0	0.0133	0.0001	0.0001	0.0007	0.4122	0.0583
non clonal
Experiment Name:	G19_oligoclonal_orgs
Tube Name:	Sample ID:	CD44+ only % Parent	CD44+ CD133+ % Parent	CD44+ CD15+ % Parent	CD44+A2B5+ % Parent	CD44+CD133+CD15+ % Parent	CD44+CD133+A2B5+ % Parent	CD44+CD15+A2B5+ % Parent	CD44+CD133+CD15A2B5+ % Parent	CD133+ only % Parent	CD133+CD15+ % Parent	CD133+A2B5+ % Parent	CD133+CD15+A2B5+ % Parent	CD15+ only % Parent	CD15+A2B5+ % Parent	A2B5+ only % Parent	neg % Parent
G19 (3) 2 org		0.0375	0.0068	0.0002	0.3407	0	0.0479	0.0007	0.0015	0.0063	0.0006	0.0265	0.0006	0.0007	0.0005	0.373	0.1567

## Sheet: G19 3 3
Experiment Name:	G19_oligoclonal_orgs
Clone size
Tube Name:	Sample ID:	Single cells % Total	VO C1 % Total	BV C1 % Total	BV C2 % Total	BV C3 % Total	SV C1 % Total	unassigned % Total	Single cells % Parent	VO C1 % Parent	BV C1 % Parent	BV C2 % Parent	BV C3 % Parent	SV C1 % Parent	unassigned % Parent	Single cells Events	VO C1 Events	BV C1 Events	BV C2 Events	BV C3 Events	SV C1 Events	unassigned Events
G19 (3) 3 org		0.5518	0.0283	0.0344	0.3171	0.0918	0.0108	0.0441	0.9161	0.0513	0.0733	0.6764	0.1959	0.0195	0.0733	140784	7220	8769	80911	23427	2746	11258
Whole culture
Experiment Name:	G19_oligoclonal_orgs
Tube Name:	Sample ID:	CD44+ only % Parent	CD44+ CD133+ % Parent	CD44+ CD15+ % Parent	CD44+A2B5+ % Parent	CD44+CD133+CD15+ % Parent	CD44+CD133+A2B5+ % Parent	CD44+CD15+A2B5+ % Parent	CD44+CD133+CD15A2B5+ % Parent	CD133+ only % Parent	CD133+CD15+ % Parent	CD133+A2B5+ % Parent	CD133+CD15+A2B5+ % Parent	CD15+ only % Parent	CD15+A2B5+ % Parent	A2B5+ only % Parent	neg % Parent
G19 (3) 3 org		0.0403	0.003	0.0002	0.085	0.0002	0.0071	0.0003	0.0006	0.0139	0.0005	0.0172	0.0005	0.0017	0.0015	0.3598	0.4681
BV C1
Experiment Name:	G19_oligoclonal_orgs
Tube Name:	Sample ID:	CD44+ only % Parent	CD44+ CD133+ % Parent	CD44+ CD15+ % Parent	CD44+A2B5+ % Parent	CD44+CD133+CD15+ % Parent	CD44+CD133+A2B5+ % Parent	CD44+CD15+A2B5+ % Parent	CD44+CD133+CD15A2B5+ % Parent	CD133+ only % Parent	CD133+CD15+ % Parent	CD133+A2B5+ % Parent	CD133+CD15+A2B5+ % Parent	CD15+ only % Parent	CD15+A2B5+ % Parent	A2B5+ only % Parent	neg % Parent
G19 (3) 3 org		0.0283	0.0049	0.0001	0.1683	0.0019	0.0208	0.0005	0.0033	0.0109	0.0018	0.0339	0.0029	0.0013	0.0024	0.4603	0.2585
BV C2
Experiment Name:	G19_oligoclonal_orgs
Tube Name:	Sample ID:	CD44+ only % Parent	CD44+ CD133+ % Parent	CD44+ CD15+ % Parent	CD44+A2B5+ % Parent	CD44+CD133+CD15+ % Parent	CD44+CD133+A2B5+ % Parent	CD44+CD15+A2B5+ % Parent	CD44+CD133+CD15A2B5+ % Parent	CD133+ only % Parent	CD133+CD15+ % Parent	CD133+A2B5+ % Parent	CD133+CD15+A2B5+ % Parent	CD15+ only % Parent	CD15+A2B5+ % Parent	A2B5+ only % Parent	neg % Parent
G19 (3) 3 org		0.0379	0.0024	0.0002	0.0596	0.0001	0.0042	0.0001	0.0001	0.0175	0.0002	0.0176	0.0002	0.0014	0.0013	0.335	0.5222
BV C3
Experiment Name:	G19_oligoclonal_orgs
Tube Name:	Sample ID:	CD44+ only % Parent	CD44+ CD133+ % Parent	CD44+ CD15+ % Parent	CD44+A2B5+ % Parent	CD44+CD133+CD15+ % Parent	CD44+CD133+A2B5+ % Parent	CD44+CD15+A2B5+ % Parent	CD44+CD133+CD15A2B5+ % Parent	CD133+ only % Parent	CD133+CD15+ % Parent	CD133+A2B5+ % Parent	CD133+CD15+A2B5+ % Parent	CD15+ only % Parent	CD15+A2B5+ % Parent	A2B5+ only % Parent	neg % Parent
G19 (3) 3 org		0.0438	0.0005	0.0003	0.0658	0	0.0007	0.0002	0	0.0027	0	0.0032	0	0.0013	0.0009	0.3604	0.5201
SV C1
Experiment Name:	G19_oligoclonal_orgs
Tube Name:	Sample ID:	CD44+ only % Parent	CD44+ CD133+ % Parent	CD44+ CD15+ % Parent	CD44+A2B5+ % Parent	CD44+CD133+CD15+ % Parent	CD44+CD133+A2B5+ % Parent	CD44+CD15+A2B5+ % Parent	CD44+CD133+CD15A2B5+ % Parent	CD133+ only % Parent	CD133+CD15+ % Parent	CD133+A2B5+ % Parent	CD133+CD15+A2B5+ % Parent	CD15+ only % Parent	CD15+A2B5+ % Parent	A2B5+ only % Parent	neg % Parent
G19 (3) 3 org		0.031	0.0033	0	0.0987	0	0.0168	0.0007	0.0004	0.0127	0.0011	0.0306	0.0004	0.0011	0.0011	0.4709	0.3314
VO C1
Experiment Name:	G19_oligoclonal_orgs
Tube Name:	Sample ID:	CD44+ only % Parent	CD44+ CD133+ % Parent	CD44+ CD15+ % Parent	CD44+A2B5+ % Parent	CD44+CD133+CD15+ % Parent	CD44+CD133+A2B5+ % Parent	CD44+CD15+A2B5+ % Parent	CD44+CD133+CD15A2B5+ % Parent	CD133+ only % Parent	CD133+CD15+ % Parent	CD133+A2B5+ % Parent	CD133+CD15+A2B5+ % Parent	CD15+ only % Parent	CD15+A2B5+ % Parent	A2B5+ only % Parent	neg % Parent
G19 (3) 3 org		0.0518	0.0037	0.0001	0.1902	0.0004	0.0162	0.0008	0.0007	0.0051	0	0.0147	0.0001	0.0007	0.0019	0.4783	0.2352
Unassigned
Experiment Name:	G19_oligoclonal_orgs
Tube Name:	Sample ID:	CD44+ only % Parent	CD44+ CD133+ % Parent	CD44+ CD15+ % Parent	CD44+A2B5+ % Parent	CD44+CD133+CD15+ % Parent	CD44+CD133+A2B5+ % Parent	CD44+CD15+A2B5+ % Parent	CD44+CD133+CD15A2B5+ % Parent	CD133+ only % Parent	CD133+CD15+ % Parent	CD133+A2B5+ % Parent	CD133+CD15+A2B5+ % Parent	CD15+ only % Parent	CD15+A2B5+ % Parent	A2B5+ only % Parent	neg % Parent
G19 (3) 3 org		0.0507	0.0086	0.0002	0.1192	0.0004	0.0163	0.001	0.0019	0.0221	0.0012	0.0197	0.0012	0.0021	0.0018	0.3366	0.417

[truncated: 3 more sheets: G19 3 4, G19 3 5, G19 3 6]
