# Supplementary material for: Phenotyping clonal populations of glioma stem cell reveals a high degree of plasticity in response to changes of microenvironment
Source: Lab Invest. 2021 Nov 15;102(2):172–84. doi: 10.1038/s41374-021-00695-2 (PMC8784315; doi:10.1038/s41374-021-00695-2)
Supplement: Supplementary file 5 — Supplemental data 4 [file 41374_2021_695_MOESM5_ESM.xlsx]

## Sheet: G61 2 Clonal proportions 
Experiment Name:	G61_oligoclonal_orgs
Tube Name:	Sample ID:	BS clone Events	BO clone Events
G61 2 1 orgs 2		1018	2966
G61 2 2 orgs 2		2739	6454
G61 2 3 orgs 2		4397	25192
G61 2 4 orgs 2		8835	19844
G61 C2 1 Org 1		9056	14000
G61 C2 2 Org 1		7641	19206
G61 C2 3 Org 1		6171	31273
G61 C2 4 Org 1		612	4903
G61 C2 5 Org 1		3464	10574
G61 C2 6 Org 1		1971	15940

## Sheet: G61 2 org Clonal phenotypes
Experiment Name:	G61_oligoclonal_orgs			Whole culture
Tube Name:	Sample ID:	CD44+ only % Parent	CD44+ CD133+ % Parent	CD44+ CD15+ % Parent	CD44+A2B5+ % Parent	CD44+CD133+CD15+ % Parent	CD44+CD133+A2B5+ % Parent	CD44+CD15+A2B5+ % Parent	CD44+CD133+CD15A2B5+ % Parent	CD133+ only % Parent	CD133+CD15+ % Parent	CD133+A2B5+ % Parent	CD133+CD15+A2B5+ % Parent	CD15+ only % Parent	CD15+A2B5+ % Parent	A2B5+ only % Parent	neg % Parent
	G61 2 1 orgs 2	0.0592	0.0451	0	0.0756	0.0019	0.1562	0	0.0027	0.0099	0.0005	0.1789	0.0005	0	0.0002	0.351	0.1183
	G61 2 2 orgs 2	0.0615	0.0496	0.0001	0.0931	0.0006	0.2136	0.0002	0.0036	0.0054	0.0004	0.2099	0.0009	0.0001	0.0007	0.2745	0.0856
	G61 2 3 orgs 2	0.0378	0.0081	0	0.0483	0	0.0409	0.0001	0.0002	0.0042	0.0001	0.2063	0.0005	0.0007	0.0005	0.395	0.2574
	G61 2 4 orgs 2	0.1087	0.0516	0.0002	0.0453	0.0005	0.0522	0	0.0006	0.0071	0.0003	0.1056	0.0003	0.0005	0.0003	0.2619	0.365
	G61 C2 1 Org 1	0.0901	0.172	0	0.0596	0.0004	0.1747	0	0.0003	0.0067	0.0002	0.0614	0.0002	0.0003	0.0007	0.2886	0.1447
	G61 C2 2 Org 1	0.0971	0.1433	0.0003	0.0275	0.0025	0.0448	0.0001	0.0003	0.0156	0.0004	0.0335	0.0001	0.0009	0.0007	0.2206	0.4121
	G61 C2 3 Org 1	0.0584	0.0205	0.0002	0.0258	0	0.0292	0.0001	0.0001	0.006	0.0002	0.0392	0.0001	0.0007	0.0004	0.3261	0.4932
	G61 C2 4 Org 1	0.0363	0.0121	0.0002	0.028	0.0005	0.0313	0	0.0002	0.0118	0.0007	0.1091	0.0005	0.0007	0.0012	0.4899	0.2775
	G61 C2 5 Org 1	0.0914	0.0209	0.0002	0.0347	0.0001	0.0262	0	0	0.0094	0.0003	0.0537	0.0001	0.0013	0.0005	0.2861	0.475
	G61 C2 6 Org 1	0.0305	0.0208	0.0001	0.0243	0.0002	0.0477	0.0002	0.0002	0.0066	0.0002	0.1527	0.0003	0.0007	0.0008	0.4769	0.2379
	BS clone
		CD44+ only % Parent	CD44+ CD133+ % Parent	CD44+ CD15+ % Parent	CD44+A2B5+ % Parent	CD44+CD133+CD15+ % Parent	CD44+CD133+A2B5+ % Parent	CD44+CD15+A2B5+ % Parent	CD44+CD133+CD15A2B5+ % Parent	CD133+ only % Parent	CD133+CD15+ % Parent	CD133+A2B5+ % Parent	CD133+CD15+A2B5+ % Parent	CD15+ only % Parent	CD15+A2B5+ % Parent	A2B5+ only % Parent	neg % Parent
	P5	0.053	0.1876	0.0002	0.12	0.0003	0.6245	0.0002	0.0004	0.0028	0.0001	0.002	0.0001	0.0002	0	0.0044	0.0044
	G61 2 1 orgs 2	0.1699	0.1493	0	0.0992	0.0049	0.3536	0	0.0069	0.0079	0	0.0167	0	0	0	0.0462	0.1454
	G61 2 2 orgs 2	0.1438	0.1468	0	0.0916	0.0011	0.4089	0.0004	0.011	0.0029	0	0.0263	0	0	0.0004	0.0467	0.1201
	G61 2 3 orgs 2	0.1822	0.0478	0.0002	0.0625	0	0.058	0	0.0009	0.0055	0	0.0212	0.0002	0.0014	0	0.0691	0.5511
	G61 2 4 orgs 2	0.2849	0.1553	0.0007	0.0412	0.0009	0.0728	0	0.0008	0.0066	0	0.0098	0.0001	0.0003	0	0.0244	0.4022
	G61 C2 1 Org 1	0.142	0.3813	0	0.0356	0.0009	0.3411	0	0.0006	0.0013	0	0.004	0	0.0002	0	0.0198	0.0733
	G61 C2 2 Org 1	0.2014	0.3739	0.0005	0.0127	0.0058	0.0773	0	0.0008	0.014	0	0.0033	0	0.0005	0.0001	0.0124	0.2972
	G61 C2 3 Org 1	0.1659	0.066	0.001	0.0395	0	0.0629	0	0	0.0034	0	0.0029	0	0.0015	0	0.0308	0.6262
	G61 C2 4 Org 1	0.2484	0.0964	0.0016	0.0948	0	0.1373	0	0	0.0033	0.0016	0.0114	0	0	0	0.0359	0.3693
	G61 C2 5 Org 1	0.1859	0.0488	0.0003	0.0283	0.0003	0.0341	0	0	0.0029	0	0.0029	0	0.0017	0	0.0199	0.6749
	G61 C2 6 Org 1	0.1811	0.1416	0	0.0583	0.0015	0.1943	0.0005	0.001	0.0036	0	0.0173	0	0	0	0.0619	0.3389
	BO clone
		CD44+ only % Parent	CD44+ CD133+ % Parent	CD44+ CD15+ % Parent	CD44+A2B5+ % Parent	CD44+CD133+CD15+ % Parent	CD44+CD133+A2B5+ % Parent	CD44+CD15+A2B5+ % Parent	CD44+CD133+CD15A2B5+ % Parent	CD133+ only % Parent	CD133+CD15+ % Parent	CD133+A2B5+ % Parent	CD133+CD15+A2B5+ % Parent	CD15+ only % Parent	CD15+A2B5+ % Parent	A2B5+ only % Parent	neg % Parent
	P5	0.0332	0.3226	0.0002	0.0315	0.0005	0.3176	0.0002	0.0005	0.0031	0.0002	0.0045	0.0001	0.0003	0.0001	0.0068	0.0044
	G61 2 1 orgs 2	0.0172	0.0071	0	0.0641	0	0.0819	0	0.002	0.0027	0	0.2428	0.0007	0	0.0003	0.469	0.1123
	G61 2 2 orgs 2	0.0243	0.0087	0.0002	0.0877	0.0005	0.1271	0.0002	0.0005	0.0011	0.0002	0.2958	0.0009	0.0002	0.0011	0.3812	0.0707
	G61 2 3 orgs 2	0.0147	0.0012	0	0.046	0	0.0383	0.0001	0	0.0023	0	0.242	0.0005	0.0005	0.0006	0.4545	0.1992
	G61 2 4 orgs 2	0.041	0.009	0	0.0455	0.0001	0.0428	0.0001	0.0003	0.0051	0	0.1505	0.0004	0.0005	0.0005	0.369	0.3353
	G61 C2 1 Org 1	0.0514	0.0471	0	0.0661	0.0001	0.0736	0	0.0001	0.0031	0.0001	0.1013	0.0003	0.0003	0.0012	0.4677	0.1876
	G61 C2 2 Org 1	0.059	0.06	0.0002	0.0326	0.0012	0.0329	0.0001	0.0002	0.0112	0.0001	0.0464	0.0001	0.0008	0.0007	0.3052	0.4492
	G61 C2 3 Org 1	0.0392	0.013	0.0001	0.0226	0	0.0222	0.0001	0.0001	0.0018	0	0.0479	0.0001	0.0006	0.0004	0.3892	0.4628
	G61 C2 4 Org 1	0.011	0.002	0	0.0196	0.0002	0.0177	0	0.0002	0.001	0.0002	0.1246	0.0004	0.0006	0.001	0.558	0.2633
	G61 C2 5 Org 1	0.0661	0.0133	0.0001	0.0343	0.0001	0.0223	0	0	0.0015	0	0.0678	0.0002	0.0009	0.0005	0.3685	0.4244
	G61 C2 6 Org 1	0.011	0.0048	0	0.0168	0.0001	0.0263	0.0001	0	0.0014	0	0.1717	0.0003	0.0005	0.0009	0.5395	0.2267

## Sheet: G61 3 clonal phenotypes
Experiment Name:	G61_oligoclonal_orgs
Tube Name:	Sample ID:	O clone Events	SV clone Events
G61 3 1 orgs 2		1408	1731
G61 3 2 orgs 2		3940	126
G61 3 3 orgs 2		3341	3043
G61 3 4 orgs 2		1615	4106
G61 C3 1 Org 1		5890	508
G61 C3 2 Org 1		1103	368
G61 C3 3 Org 1		2154	417

## Sheet: G61 3 org clonal phenotypes
Experiment Name:	G61_oligoclonal_orgs		Whole org
Tube Name:	Sample ID:	CD44+ only % Parent	CD44+ CD133+ % Parent	CD44+ CD15+ % Parent	CD44+A2B5+ % Parent	CD44+CD133+CD15+ % Parent	CD44+CD133+A2B5+ % Parent	CD44+CD15+A2B5+ % Parent	CD44+CD133+CD15A2B5+ % Parent	CD133+ only % Parent	CD133+CD15+ % Parent	CD133+A2B5+ % Parent	CD133+CD15+A2B5+ % Parent	CD15+ only % Parent	CD15+A2B5+ % Parent	A2B5+ only % Parent	neg % Parent
	G61 3 1 orgs 2	0.3412	0.1729	0.0003	0.1723	0.0014	0.2372	0	0.0012	0.0127	0.0006	0.0072	0.0003	0.0003	0	0.0124	0.0401
	G61 3 2 orgs 2	0.3621	0.0759	0.0007	0.2334	0.0011	0.1535	0.0002	0.0011	0.0125	0.0002	0.0286	0.0002	0.0004	0	0.0319	0.0981
	G61 3 3 orgs 2	0.2707	0.168	0.0009	0.1749	0.003	0.3218	0	0.0024	0.0067	0.0003	0.0062	0	0.0004	0	0.0087	0.0359
	G61 3 4 orgs 2	0.1954	0.1568	0.0005	0.1946	0.0029	0.4229	0.0002	0.0026	0.0053	0.0005	0.0029	0.0002	0	0	0.0037	0.0117
	G61 C3 1 Org 1	0.3845	0.1928	0.0005	0.0576	0.0007	0.063	0.0001	0.0002	0.009	0.0007	0.0146	0.0004	0.001	0.0005	0.083	0.1914
	G61 C3 2 Org 1	0.2779	0.0779	0.001	0.1127	0.0005	0.1279	0	0.0015	0.0289	0.0049	0.0569	0.0029	0.0029	0.0015	0.1108	0.1917
	G61 C3 3 Org 1	0.2892	0.0731	0	0.1191	0.0003	0.1348	0.0008	0.0022	0.0204	0.0016	0.0337	0.0005	0.0008	0.0003	0.0856	0.2376
	O clone P5 and org
	Sample ID:	CD44+ only % Parent	CD44+ CD133+ % Parent	CD44+ CD15+ % Parent	CD44+A2B5+ % Parent	CD44+CD133+CD15+ % Parent	CD44+CD133+A2B5+ % Parent	CD44+CD15+A2B5+ % Parent	CD44+CD133+CD15A2B5+ % Parent	CD133+ only % Parent	CD133+CD15+ % Parent	CD133+A2B5+ % Parent	CD133+CD15+A2B5+ % Parent	CD15+ only % Parent	CD15+A2B5+ % Parent	A2B5+ only % Parent	neg % Parent
	P5	0.0205	0.0524	0	0.2626	0	0.457	0.0003	0.0005	0.0025	0	0.0324	0.0002	0	0.0003	0.158	0.0133
	G61 3 1 orgs 2	0.5313	0.1151	0	0.1676	0.0021	0.0746	0	0.0007	0.0014	0	0.0071	0	0	0	0.0234	0.0767
	G61 3 2 orgs 2	0.3972	0.0794	0.0008	0.2454	0.0013	0.1246	0.0003	0.001	0.0061	0	0.0102	0.0003	0.0005	0	0.0292	0.1038
	G61 3 3 orgs 2	0.4418	0.1775	0.0006	0.1763	0.0024	0.1299	0	0.0012	0.0015	0	0.0024	0	0.0003	0	0.0114	0.0548
	G61 3 4 orgs 2	0.4161	0.169	0	0.208	0.0056	0.1542	0	0.0006	0.0025	0	0.0031	0	0	0	0.008	0.0328
	G61 C3 1 Org 1	0.4643	0.2297	0.0003	0.0302	0.0002	0.0268	0	0	0.0049	0	0.0063	0	0.0007	0.0002	0.0367	0.1997
	G61 C3 2 Org 1	0.4107	0.0825	0.0009	0.0762	0	0.0299	0	0	0.0018	0	0.0335	0.0009	0	0.0009	0.0961	0.2665
	G61 C3 3 Org 1	0.3988	0.0938	0	0.0994	0	0.0395	0.0005	0	0.0009	0	0.0125	0	0	0	0.0757	0.279
	SV clone
	Sample ID:	CD44+ only % Parent	CD44+ CD133+ % Parent	CD44+ CD15+ % Parent	CD44+A2B5+ % Parent	CD44+CD133+CD15+ % Parent	CD44+CD133+A2B5+ % Parent	CD44+CD15+A2B5+ % Parent	CD44+CD133+CD15A2B5+ % Parent	CD133+ only % Parent	CD133+CD15+ % Parent	CD133+A2B5+ % Parent	CD133+CD15+A2B5+ % Parent	CD15+ only % Parent	CD15+A2B5+ % Parent	A2B5+ only % Parent	neg % Parent
	P5	0.0174	0.0099	0.0002	0.7765	0	0.1159	0.0009	0.0003	0.0007	0	0.0046	0	0.0001	0.0002	0.0705	0.0026
	G61 3 1 orgs 2	0.1872	0.2288	0.0006	0.1849	0.0012	0.383	0	0.0012	0.0017	0	0.0029	0	0	0	0.0017	0.0069
	G61 3 2 orgs 2	0.0794	0.119	0	0.1984	0	0.5635	0	0.0079	0	0	0.0159	0	0	0	0.0079	0.0079
	G61 3 3 orgs 2	0.0989	0.1587	0	0.1781	0.003	0.5409	0	0.0039	0.003	0	0.0039	0	0	0	0.0033	0.0062
	G61 3 4 orgs 2	0.1072	0.1559	0	0.179	0.0015	0.5463	0	0.0027	0.0017	0.0002	0.0017	0	0	0	0.0019	0.0019
	G61 C3 1 Org 1	0.065	0.0846	0	0.1949	0	0.3169	0	0.002	0	0.002	0.0413	0	0	0.002	0.2047	0.0866
	G61 C3 2 Org 1	0.1603	0.1223	0	0.2228	0	0.4103	0	0	0.0027	0	0.0299	0	0	0	0.0435	0.0082
	G61 C3 3 Org 1	0.1223	0.0432	0	0.3118	0	0.4341	0.0024	0.0024	0.0024	0	0.024	0	0	0	0.0312	0.0264
